# Supplementary material for: Transcriptome profiling of differentially expressed genes in floral buds and flowers of male sterile and fertile lines in watermelon
Source: BMC Genomics. 2015 Nov 9;16:914. doi: 10.1186/s12864-015-2186-9 (PMC4640349; doi:10.1186/s12864-015-2186-9)
Supplement: Additional file 1: — RNA-seq analysis results. The spreadsheet file contains statistical analysis results including FDR adjusted P-values of the 2-way ANODEV and Fisher’s exact test as well as gene annotation. (XLSX 1795 kb) [file 12864_2015_2186_MOESM1_ESM.xlsx]

## Sheet: Result
Gene_Symbol	Annotation	Uniport_ID	FDR adjusted P(ANODEV)	FDR adjusted P(Fisher's exact test in floral bud)	FDR adjusted P(Fisher's exact test in flower)	FDR adjusted P(Fisher's exact test in MF breed)	FDR adjusted P(Fisher's exact test in MS breed)
Cla000003	Mitochondrial transcription termination factor family protein	Q9FG25_ARATH	0.733556	1	1	0.549796	0.158076
Cla000005	ABA-inducible protein-like protein	Q8LCW4_ARATH	5.81845e-10	3.32222e-05	0.000256527	0.932264	1
Cla000006	Polygalacturonase	E3VSV7_CUCPE	9.76044e-101	7.48612e-37	3.42465e-33	0.751905	1
Cla000008	Sulfate transporter	Q0WVG5_ARATH	0.355702	1	1	0.839621	1
Cla000013	Unknown Protein	Unknown Protein	0.0683891	0.892221	0.390832	1	0.752552
Cla000014	Membrane transporter D1	GTR1_LEIDO	0.0121681	0.114893	1	0.166221	1
Cla000019	Unknown Protein	Unknown Protein	0.532328	1	1	1	1
Cla000027	ABC-type transport system-like	Q5JL23_ORYSJ	0.55401	0.871122	1	0.892706	0.80605
Cla000029	PHD-finger family protein expressed	Q8W342_ORYSJ	0.789886	1	1	0.609576	1
Cla000030	Unknown Protein	Unknown Protein	0.555115	1	1	1	1
Cla000032	Beta-D-glucosidase	Q7XAS3_GOSHI	1.1237e-73	1.51165e-55	1.33712e-62	0.516492	0.368216
Cla000033	Pentatricopeptide repeat-containing protein	D7KMD0_ARALL	0.966083	1	1	0.831531	0.792243
Cla000034	NADH-quinone oxidoreductase subunit D	E0NCW8_NEIME	0.532977	1	1	1	0.885389
Cla000035	Unknown Protein	Unknown Protein	0.00950733	0.718853	0.260407	0.651788	1
Cla000036	At1g04280-like protein	B0FVI9_ARALY	0.699228	0.782702	1	0.0363957	0.687201
Cla000038	ATP-dependent RNA helicase	E7R967_PICAD	0.82883	0.588142	0.884449	0.609576	0.243775
Cla000051	Unknown Protein	Unknown Protein	0.982871	1	1	0.435938	0.587709
Cla000052	Pentatricopeptide repeat-containing protein	D7L687_ARALL	0.310962	1	0.714957	0.342945	0.803152
Cla000055	Unknown Protein	Unknown Protein	0.51605	1	1	1	1
Cla000057	F-box/LRR-repeat protein	C0S347_PARBP	0.335249	1	0.884449	1	1
Cla000060	Polygalacturonase	Q1A230_PRUDO	0.129564	0.411732	1	0.0595958	0.803152
Cla000075	Receptor protein kinase	Q40096_IPOTF	0.100119	0.783657	0.574605	1	0.847894
Cla000093	Unknown Protein	Unknown Protein	0.535433	1	1	1	1
Cla000096	Ankyrin repeat protein-like	Q69IQ0_ORYSJ	0.535433	1	1	1	1
Cla000097	Ankyrin repeat family protein-like	Q6ERI3_ORYSJ	0.535433	1	1	1	1
Cla000111	Homeobox-leucine zipper protein 14	D7LZT3_ARALL	0.880373	1	1	0.791561	0.901916
Cla000121	BHLH transcription factor	Q10FD6_ORYSJ	0.363331	1	0.877548	0.327455	0.569666
Cla000123	Unknown Protein	Unknown Protein	0.993935	1	1	1	1
Cla000124	Unknown Protein	Unknown Protein	0.51605	1	1	1	1
Cla000128	SET domain protein	B9H7T3_POPTR	0.568471	1	0.942962	1	0.989686
Cla000129	Thioredoxin y	A9PGA7_POPTR	0.731472	1	1	1	0.908688
Cla000131	Hydrolase alpha/beta fold family protein	D7LIQ3_ARALL	0.982871	1	1	1	1
Cla000134	COSII_At1g13380	E2F867_9SOLN	0.47867	1	0.876293	0.000269552	6.52758e-05
Cla000141	Zinc finger protein 6	B6T066_MAIZE	0.51605	1	1	1	1
Cla000142	Phosphoenolpyruvate carboxylase	A6YM33_RICCO	0.818884	0.980696	1	0.386752	1
Cla000144	Xyloglucan endotransglucosylase/hydrolase	E3UZI8_GOSHI	0.200907	0.666293	0.966753	1	1
Cla000150	Beta-galactosidase	D7TCB5_VITVI	0.555115	1	1	1	1
Cla000152	Sex-linked protein 9	D7RW48_SILLA	0.736048	1	1	1	0.608679
Cla000157	Ribosomal RNA small subunit methyltransferase A	RSMA_GLOVI	0.740894	1	1	1	0.863797
Cla000158	Unknown Protein	Unknown Protein	0.51605	1	1	1	1
Cla000159	Camphor resistance CrcB-like protein	Q8RYE2_ARATH	0.865945	1	0.981935	0.509183	0.0805557
Cla000161	Unknown Protein	Unknown Protein	0.982871	1	1	1	1
Cla000163	Peptidyl-prolyl cis-trans isomerase A	B6TSE8_MAIZE	0.721644	1	0.966753	0.127498	0.0154397
Cla000165	Unknown Protein	Unknown Protein	0.684807	1	0.983393	0.556706	0.863227
Cla000166	Unknown Protein	Unknown Protein	0.535433	1	1	1	1
Cla000178	Nuclear pore complex protein Nup155	B0W0E9_CULQU	0.363417	0.864156	1	1	0.54038
Cla000180	Unknown Protein	Unknown Protein	0.532328	1	1	1	1
Cla000181	Zinc finger protein	D7KI09_ARALL	0.768007	1	1	0.591746	0.616246
Cla000194	Hypothetical membrane spanning protein	A9KCV4_COXBN	0.949719	1	1	1	0.803152
Cla000198	Homeobox-leucine zipper protein 9	D7LE40_ARALL	0.280786	0.976013	0.899807	0.938735	0.932866
Cla000199	Transcriptional activator TenA family	B7KIQ5_CYAP7	0.662414	1	1	0.68457	0.91393
Cla000200	Pentatricopeptide repeat-containing protein	D7M1E8_ARALL	0.451663	0.982793	0.952847	0.940353	0.808087
Cla000203	Unknown Protein	Unknown Protein	0.51605	1	1	1	1
Cla000204	Unknown Protein	Unknown Protein	0.51605	1	1	1	1
Cla000205	Calcium-dependent protein kinase 1	CDPK1_ARATH	0.525898	0.874999	1	1	0.550046
Cla000206	Isocitrate dehydrogenase	F4Q905_DICFS	5.30641e-10	6.49125e-06	0.00129695	0.765472	1
Cla000214	Cinnamoyl-CoA reductase 1	E3NZI5_GOSHI	0.810401	1	0.952847	0.442147	0.0434809
Cla000216	Expressed protein	B3VJN6_POPTN	0.510433	1	0.783475	0.12429	0.00815206
Cla000218	Helix-loop-helix DNA-binding domain containing protein expressed	Q10NS6_ORYSJ	0.58675	1	0.875667	0.0191732	0.168617
Cla000223	Major latex-like protein	O65884_RUBID	0.355702	1	1	0.839621	1
Cla000224	Cytochrome P450	B9I3I4_POPTR	0.993935	1	1	1	1
Cla000225	Cytochrome P450	B9I3I6_POPTR	0.555115	1	1	1	1
Cla000226	Cytochrome P450	B9IF09_POPTR	0.597205	0.407516	1	0.159201	0.879563
Cla000227	Dual specificity tyrosine-phosphorylation-regulated kinase 3	B2WKI5_PYRTR	0.703314	1	0.971577	0.772827	1
Cla000228	Cytochrome P450	B9IGU2_POPTR	0.926904	0.78296	0.599538	0.000102324	0.629237
Cla000230	Cytochrome P450	B9IGU1_POPTR	0.532328	1	1	1	1
Cla000234	Cytochrome P450	F4YF73_9APIA	0.000286733	0.130298	0.0988806	4.8756e-16	8.6361e-16
Cla000235	E3 ubiquitin-protein ligase MARCH3	B5X3M1_SALSA	0.0393573	0.790752	0.622412	0.0716606	0.0348399
Cla000240	Internalin A	B8X2A8_LISMO	0.604928	0.936268	1	1	0.66123
Cla000241	Unknown Protein	Unknown Protein	0.535433	1	1	1	1
Cla000245	Unknown Protein	Unknown Protein	0.336327	1	1	1	1
Cla000247	Extradiol ring-cleavage dioxygenase class III protein subunit B	D5W512_BURSC	1.1266e-31	2.94782e-12	3.58911e-13	0.921644	1
Cla000254	Sucrose transporter 6	B0R210_HEVBR	1.5924e-27	6.08099e-21	0.00490077	3.83935e-11	1
Cla000256	Unknown Protein	Unknown Protein	0.0552098	0.982793	0.243481	0.132913	0.957099
Cla000258	UDP-glucose dehydrogenase	B1N754_EUCGR	0.561232	1	0.654081	0.753926	0.0882744
Cla000263	Membrane transporter D1	GTR1_LEIDO	0.284267	1	0.884449	0.609576	1
Cla000264	Membrane transporter D1	GTR1_LEIDO	0.878519	1	0.892443	0.975256	0.169734
Cla000265	Membrane transporter D1	GTR1_LEIDO	0.804127	0.0180979	0.574605	0.285586	0.00822234
Cla000266	Pentatricopeptide repeat-containing protein	D7LPW5_ARALL	0.614103	1	1	0.698037	0.44522
Cla000267	Pentatricopeptide repeat-containing protein	D7LPW5_ARALL	0.638147	0.931214	1	1	0.534806
Cla000273	Unknown Protein	Unknown Protein	0.877125	1	1	0.95876	0.908688
Cla000274	Heat shock protein 4	B6SV64_MAIZE	0.00058062	0.316574	0.290328	1	0.964057
Cla000276	Unknown Protein	Unknown Protein	0.555115	1	1	1	1
Cla000287	Chalcone synthase	D6PV09_SIRGR	0.843047	1	1	1.74259e-11	8.19826e-12
Cla000290	Unknown Protein	Unknown Protein	0.678078	1	1	1	0.908688
Cla000291	Unknown Protein	Unknown Protein	0.355702	1	1	0.839621	1
Cla000292	E3 ubiquitin-protein ligase CG7694	RN181_DROME	0.982871	1	1	1	1
Cla000300	Heat shock protein 22	Q27JQ0_METAN	0.39952	1	0.890442	0.823102	0.628753
Cla000301	Unknown Protein	Unknown Protein	0.367548	1	0.919946	0.971268	0.901916
Cla000302	Splicing factor arginine/serine-rich 3	F1KQK5_ASCSU	0.949369	0.714441	0.851977	0.945796	0.089872
Cla000303	60s acidic ribosomal protein P1	Q9FLV1_ARATH	0.00360722	1.13289e-07	0.432716	0.886973	0.000112193
Cla000304	Pseudo-response regulator 5	D0PPG8_CASSA	0.0592361	0.599902	0.76304	0.00112606	0.00296927
Cla000305	NHL1	B0LZK8_ARATH	0.66531	1	1	0.178797	0.114619
Cla000306	Unknown Protein	Unknown Protein	0.77384	1	1	0.997593	0.998697
Cla000307	Nuclear protein localization 4	Q06EZ2_SQUMI	0.856386	1	1	0.497601	0.209823
Cla000308	NPL4 family protein	D7LTC0_ARALL	0.980149	1	1	0.960733	0.307583
Cla000309	Peptidase M50 family protein	F4JUU5_ARATH	0.0753677	0.958128	0.21017	1	0.435909
Cla000310	Unknown Protein	Unknown Protein	0.0760346	0.00268159	1	0.586562	0.171644
Cla000311	Mitochondrial import inner membrane translocase	C1FD57_MICSR	0.993824	1	1	1	0.830912
Cla000312	Nascent polypeptide-associated complex subunit alpha-like protein 4	A8MQP6_ARATH	0.910427	1	1	1	0.899689
Cla000315	Ankyrin repeat family protein	Q9LVG7_ARATH	0.691016	1	1	0.846861	0.901047
Cla000318	Unknown Protein	Unknown Protein	0.237598	1	0.688339	0.932264	0.525131
Cla000319	Unknown Protein	Unknown Protein	0.114973	0.830486	0.574605	0.917084	0.623172
Cla000320	MYB transcription factor	Q9C5P9_ARATH	0.993935	1	1	1	1
Cla000323	At4g40080-like protein	B3SK81_ARALP	0.919324	0.837099	0.983393	0.123103	1
Cla000325	Riboflavin biosynthesis protein ribBA	Q6MCT5_PARUW	0.555115	1	1	1	1
Cla000330	Calcium-dependent protein kinase 2	B4FZS4_MAIZE	0.738933	1	0.943588	0.418406	0.931643
Cla000331	Ell-associated factor Eaf	F4WBZ7_ACREC	0.438008	1	0.869903	0.702282	1
Cla000332	Unknown Protein	Unknown Protein	0.532328	1	1	1	1
Cla000333	Acyl transferase	Q5QJR3_TAXWC	0.919482	1	0.983393	0.00226992	0.101076
Cla000340	mRNA 3&apos-end-processing protein rna14	B6K4N2_SCHJY	0.0894874	0.940504	0.574125	0.860814	0.460473
Cla000341	Chaperone protein dnaJ 72	B3H694_ARATH	0.843134	1	1	0.534805	0.277489
Cla000342	Beta-1,3-galactosyl-O-glycosyl-glycoprotein beta-1,6-N-acetylglucosaminyltransferase 4	GCNT4_DANRE	0.914531	1	1	0.011197	0.00929373
Cla000346	Lecithin cholesterol acyltransferase-like	Q69IN7_ORYSJ	0.680256	0.898966	1	1	0.389232
Cla000347	Unknown Protein	Unknown Protein	0.538696	1	0.98492	0.166221	0.368216
Cla000348	Lecithin cholesterol acyltransferase family protein	D7L0F6_ARALL	0.495178	1	0.857716	0.647001	0.986064
Cla000349	Unknown Protein	Unknown Protein	0.532328	1	1	1	1
Cla000352	Unknown Protein	Unknown Protein	0.982871	1	1	1	1
Cla000354	Peptide chain release factor 2	B6UHD9_MAIZE	0.186975	1	0.732394	0.192433	0.0407997
Cla000359	Sucrose transporter 6	B0R210_HEVBR	1.15967e-32	2.55386e-23	0.000384526	1.56034e-11	1
Cla000366	Acetolactate synthase small subunit	Q9SMC2_NICPL	0.77379	1	1	0.6702	0.293062
Cla000367	Unknown Protein	Unknown Protein	0.823828	1	1	1	1
Cla000371	Equilibrative nucleoside transporter 1	F6IA07_SOLTU	0.664303	1	1	0.801408	0.854319
Cla000374	Carboxypeptidase D	A8MQN9_ARATH	0.555115	1	1	1	1
Cla000376	Unknown Protein	Unknown Protein	0.535433	1	0.355384	0.0793515	1
Cla000378	NAC domain protein IPR003441	B9MYC7_POPTR	0.503881	0.982793	1	0.186339	0.803152
Cla000382	COP9 signalosome complex subunit 8	B6SQ52_MAIZE	0.875212	1	1	0.621195	0.533174
Cla000383	BZIP transcription factor	B7ZXV7_MAIZE	0.976273	1	1	0.998057	0.853264
Cla000384	6-phosphogluconolactonase	Q156I4_MANIN	0.863356	1	1	1	0.774871
Cla000385	Ribosome maturation factor rimP	RIMP_LEPBP	0.532328	1	0.884449	0.416309	0.103816
Cla000386	AAA family ATPase CDC48 subfamily	F8ALB6_9EURY	0.245178	0.899379	0.876293	1	1
Cla000387	Asparagine synthetase domain containing 1	B0V348_DANRE	0.594756	0.99672	1	0.994735	1
Cla000388	Ninja-family protein 2	NNJA2_WHEAT	0.740894	1	1	0.208647	0.33342
Cla000389	Pentatricopeptide repeat-containing protein	D7KWX2_ARALL	0.330427	0.667617	1	0.889265	1
Cla000390	Ureide permease 2	B6U6B9_MAIZE	0.276095	1	0.691367	0.998669	0.4526
Cla000391	Ureide permease 2	B6U6B9_MAIZE	0.79167	1	1	0.401062	0.356979
Cla000392	Unknown Protein	Unknown Protein	0.823828	1	1	1	1
Cla000393	Glucan endo-1 3-beta-glucosidase 3	B6SLS3_MAIZE	0.66942	1	1	0.0683402	0.0123292
Cla000394	Phosphate translocator	Q40568_TOBAC	0.954819	0.925737	0.754403	0.55659	0.414569
Cla000395	Unknown Protein	Unknown Protein	0.773382	1	1	0.556706	0.899939
Cla000396	14-3-3-like protein GF14 Epsilon	E3U8P1_THESL	1.52996e-11	0.00695033	0.000118609	0.209219	0.708276
Cla000397	Dehydration-responsive protein-like	Q653G1_ORYSJ	0.738933	1	1	0.0136551	0.0115474
Cla000409	Reductase 2	Q6TY50_HYDMC	0.879693	1	1	1	0.803152
Cla000417	Metallothionein-II protein	O23958_SOYBN	0.859618	1	1	0.839621	1
Cla000422	UDP-glycosyltransferase 74 F1	F4IS54_ARATH	0.603392	0.541305	1	1	0.0485167
Cla000424	Chloroplast outer envelope protein 37	O80565_ARATH	0.236238	0.797635	0.993653	0.149931	0.365047
Cla000428	Gag/pol protein	E2GK51_BRYDI	0.51605	1	1	1	1
Cla000429	Pyrimidine-specific ribonucleoside hydrolase rihA	B6T5H3_MAIZE	0.664353	1	1	1	0.827439
Cla000434	Histone-lysine N-methyltransferase-like protein	A9RXF6_PHYPA	0.0456148	0.819092	0.634404	0.962488	0.802644
Cla000435	Unknown Protein	Unknown Protein	0.549403	1	0.531786	1	0.166578
Cla000436	Unknown Protein	Unknown Protein	0.0286326	0.78296	0.734657	1	1
Cla000448	Hydrolase alpha/beta fold family protein	D7LIQ3_ARALL	0.00132337	0.0180979	0.497741	0.734727	1
Cla000451	Unknown Protein	Unknown Protein	0.982871	1	1	1	1
Cla000452	Unknown Protein	Unknown Protein	0.078383	0.541305	0.608134	0.867793	0.908688
Cla000453	THO complex subunit 1	F4KFC9_ARATH	0.354251	1	0.754403	0.974916	0.574037
Cla000454	Unknown Protein	Unknown Protein	0.641214	1	0.98492	0.831531	1
Cla000455	THO complex subunit 1	F4KFC9_ARATH	0.449867	0.95652	1	0.703791	0.925819
Cla000456	Choline/ethanolamine kinase	B6TU35_MAIZE	0.216711	0.765361	0.966753	1	0.933943
Cla000458	Unknown Protein	Unknown Protein	0.54596	0.97118	1	0.977612	1
Cla000461	DNA-directed RNA polymerase II subunit E	F2QX94_PICP7	0.175667	0.929825	0.649025	0.933873	1
Cla000462	Germacrene-D synthase	Q32W37_ACTDE	0.336327	1	1	1	1
Cla000463	(-)-germacrene D synthase	Q64K29_9ROSI	0.532328	1	1	1	1
Cla000464	Receptor-like kinase	A7VM68_9VIRI	0.919699	1	1	0.829428	0.766548
Cla000465	50S ribosomal protein L24	F4K1S8_ARATH	0.223617	0.985606	0.860235	0.166328	0.0904685
Cla000466	Dihydroflavonol-4-reductase	B6TUD3_MAIZE	0.297775	0.977042	0.691101	0.297029	0.513833
Cla000467	Os04g0690100 protein	Q0J8S4_ORYSJ	0.0880163	0.311056	0.919946	0.33285	0.0382997
Cla000472	Nudix hydrolase 13	B6TX46_MAIZE	0.155411	0.0138331	1	1	0.00355916
Cla000475	Late embryogenesis abundant-like protein	E0ZAM8_PICSI	0.355702	1	1	0.839621	1
Cla000478	Elongation factor Tu	B9SFP0_RICCO	0.532328	1	1	1	1
Cla000479	Zinc transporter protein	C0L438_9MAGN	0.997172	1	1	1	0.710879
Cla000480	Dimethylaniline monooxygenase	F1L2K1_ASCSU	0.209836	0.904689	0.922694	1	1
Cla000481	Unknown Protein	Unknown Protein	0.663491	0.892221	1	0.906907	0.79118
Cla000483	1-aminocyclopropane-1-carboxylate synthase	Q09PK3_CUCSA	0.140929	0.797596	1	1	0.629655
Cla000488	Ectonucleoside triphosphate diphosphohydrolase 1	Q6DFS1_XENTR	0.570209	0.829053	1	0.649498	0.0617156
Cla000490	Unknown Protein	Unknown Protein	0.567536	0.804047	1	0.256222	1
Cla000492	Unknown Protein	Unknown Protein	0.982871	1	1	1	1
Cla000496	Sieve element occlusion m	E2FKI5_SOYBN	0.661575	1	1	0.89368	1
Cla000497	Homology to unknown gene	Q00Y41_OSTTA	0.947694	1	1	0.98506	0.934329
Cla000499	Unknown Protein	Unknown Protein	0.51605	1	1	1	1
Cla000500	Unknown Protein	Unknown Protein	0.51605	1	1	1	1
Cla000508	Unknown Protein	Unknown Protein	0.532328	0.946309	1	0.621195	1
Cla000509	Unknown Protein	Unknown Protein	0.734628	1	1	0.751905	1
Cla000513	Chlorophyll a-b binding protein 4, chloroplastic	CB24_SOLLC	0.212334	0.766109	0.980712	0.366137	0.697697
Cla000515	Proton pump interactor 1	D5L6G0_SOLTU	0.979267	1	1	0.418939	1
Cla000516	Squamosa promoter binding protein-like 1	Q56YT3_ARATH	0.40565	1	0.910808	0.32266	0.201065
Cla000517	Receptor-like protein kinase At3g21340	RLK6_ARATH	0.787503	1	1	0.000722208	9.91091e-05
Cla000518	Cysteine/Histidine-rich C1 domain family protein	F4IJF7_ARATH	0.835611	1	1	1	1
Cla000519	TMV response-related protein	B6SLK0_MAIZE	0.441412	0.0180979	1	0.0302061	3.60881e-08
Cla000520	Tetratricopeptide repeat-containing protein	D7KTV6_ARALL	0.39952	1	0.876293	0.954057	1
Cla000521	Hydroxyproline-rich glycoprotein family protein	D7MRR7_ARALL	0.644914	1	1	1	1
Cla000522	Integral membrane protein like	B6TQ82_MAIZE	0.65613	1	1	0.854497	0.669926
Cla000523	DnaJ-like protein	Q2M592_BRAJU	0.995223	1	1	0.938735	1
Cla000524	60S ribosomal protein L35a	B6VC50_VERFO	0.00302498	0.171233	0.129955	0.5092	0.342906
Cla000525	DNAJ heat shock N-terminal domain-containing protein	D7KTW2_ARALL	0.518831	0.848433	1	0.457171	1
Cla000526	UPF0047 protein yjbQ	F4WR12_ACREC	0.564402	1	1	1	0.92041
Cla000527	Phosphodiesterase/alkaline phosphatase D-like protein	E4TUL2_MARTH	0.503671	0.940504	1	1	0.988988
Cla000528	Alkaline phosphatase D	B6TCS7_MAIZE	0.236117	0.980696	0.749657	1	0.885389
Cla000531	Unknown Protein	Unknown Protein	0.532328	1	1	1	1
Cla000532	Unknown Protein	Unknown Protein	0.984647	1	0.966753	0.260019	0.0052065
Cla000535	Peroxidase	A9PGX3_POPTR	0.661365	1	1	0.00278399	0.00315419
Cla000539	Amino acid transporter family protein	D7LI10_ARALL	0.000538391	0.252282	0.319256	0.940353	0.858439
Cla000540	Dof zinc finger protein 12	A5HWG1_HORVD	0.532328	1	0.839489	0.00139527	0.0192912
Cla000541	Ribosomal protein S23 component of cytosolic 80S ribosome and 40S small subunit	A4RYR3_OSTLU	0.808412	1	1	0.668861	0.422808
Cla000542	tRNA-splicing endonuclease subunit Sen2-2	F4JYW0_ARATH	0.46957	0.370483	1	0.971268	0.0434809
Cla000543	Interactor of constitutive active ROPs 3	ICR3_ARATH	0.555115	1	0.919946	0.45945	0.748735
Cla000544	Senescence-associated protein	B6T9C5_MAIZE	0.675082	1	0.990327	0.932264	1
Cla000545	LOB domain protein 1	D7KHW8_ARALL	0.51605	0.940504	1	0.932264	0.533893
Cla000546	Ubiquitin-protein ligase/ zinc ion binding protein	B6SWC9_MAIZE	0.924802	1	1	0.766977	0.988988
Cla000547	Ubiquitin-protein ligase/ zinc ion binding protein	B6SWC9_MAIZE	0.907827	0.97118	1	0.906907	0.687715
Cla000548	Hydrolase alpha/beta fold family protein	D7M7Y1_ARALL	0.965376	1	1	0.402474	0.14161
Cla000549	MaoC domain protein dehydratase	B9YZD0_9NEIS	0.466416	0.741965	1	0.609576	0.116286
Cla000550	Adenylate kinase isoenzyme 6	B5X3S3_SALSA	0.932052	1	1	0.572417	1
Cla000551	Vicilin	B4X640_PISVE	5.31636e-06	1.59745e-12	0.10714	0.00299363	0.277987
Cla000552	Protein disulfide isomerase	Q5EUD4_MAIZE	0.665466	0.990261	1	0.698893	0.211213
Cla000553	Elongation factor 1-alpha	B9SPV9_RICCO	2.70794e-60	7.00347e-19	1.86711e-23	0.80886	0.738262
Cla000554	Unknown Protein	Unknown Protein	0.87406	0.948281	1	0.336211	0.00797783
Cla000555	Proteasome subunit beta type	D7SKV3_VITVI	0.92216	1	1	0.0855381	0.0202295
Cla000556	Isovaleryl-CoA dehydrogenase	Q0MX57_BETVU	0.737019	1	1	0.887518	0.898528
Cla000557	Auxin response factor 5	Q6L8T9_CUCSA	0.586352	0.794868	1	0.0660752	0.00041918
Cla000558	Unknown Protein	Unknown Protein	0.823828	1	0.919946	0.791561	1
Cla000559	OTU domain-containing protein 5	F1KYF6_ASCSU	0.982871	1	1	1	1
Cla000561	Homology to unknown gene	Q01GH9_OSTTA	0.627256	0.819585	1	0.3879	1
Cla000562	Flavoprotein wrbA	B6U724_MAIZE	0.727238	1	1	0.945048	1
Cla000563	Phloem protein 2	Q39461_9ROSI	0.50855	1	0.732394	0.836872	0.177832
Cla000564	Unknown Protein	Unknown Protein	0.555115	1	1	1	1
Cla000566	Lecithin cholesterol acyltransferase	A2Q294_MEDTR	0.837235	1	1	0.516492	0.315242
Cla000568	Zinc finger protein JAGGED	JAG_ARATH	0.982871	1	1	1	1
Cla000569	Major latex protein	Q71HN2_FICAW	0.355702	1	1	0.839621	1
Cla000575	Phosphatidylinositol-4-phosphate 5-kinase family protein	D7KW77_ARALL	0.85032	1	1	0.791561	1
Cla000576	Unknown Protein	Unknown Protein	0.312513	1	1	1	1
Cla000577	Unknown Protein	Unknown Protein	0.132254	0.197941	0.888176	0.150626	0.707162
Cla000578	Phosphatidylinositol-4-phosphate 5-kinase 8	F4HRM3_ARATH	0.911369	1	1	0.839621	0.457971
Cla000582	Myb family transcription factor	Q9SQQ9_ARATH	0.047482	0.190711	0.638247	0.0105653	0.0646615
Cla000597	Unknown Protein	Unknown Protein	0.535433	1	1	1	1
Cla000604	Dof zinc finger protein	Q0PY33_SOLLC	0.876664	1	1	1	1
Cla000606	Rhamnogalacturonate lyase-like protein	F4IJK8_ARATH	0.693094	1	0.919946	0.00019613	1.15024e-05
Cla000608	Unknown Protein	Unknown Protein	0.555115	1	1	1	1
Cla000609	Mitochondrial ribosomal protein L37	Q1PDW9_ARATH	0.532328	1	1	0.624999	0.413583
Cla000610	Cytosolic Fe-S cluster assembly factor nbp35	NBP35_EMENI	0.806392	1	1	0.867793	0.916338
Cla000612	Glucose-6-phosphate 1-dehydrogenase	Q2XTC4_SOLTU	0.929724	1	1	0.711585	0.534806
Cla000614	SEC1 family transport protein SLY1	B6K4E3_SCHJY	0.682786	1	0.884449	0.368657	0.0295378
Cla000615	Phosphoglycerate mutase-like protein	Q0WW53_ARATH	0.835474	1	1	0.791561	0.832023
Cla000617	Ser/Thr-rich protein T10 in DGCR region	B6T6S7_MAIZE	0.898725	1	1	0.831531	0.91148
Cla000619	Unknown Protein	Unknown Protein	0.982871	1	1	1	1
Cla000620	Ty3-gypsy retrotransposon protein	E5GCP6_CUCME	0.535433	1	1	1	1
Cla000621	Unknown Protein	Unknown Protein	0.816911	1	1	0.839621	1
Cla000622	Kinesin 1-like	Q69UI4_ORYSJ	0.663491	1	0.734657	0.971268	0.555993
Cla000624	FtsH extracellular protease family	F4J3N2_ARATH	0.995224	1	1	0.750396	0.34598
Cla000625	FtsH extracellular protease family	F4J3N2_ARATH	0.482958	1	0.752914	0.183968	0.683052
Cla000626	FtsH extracellular protease family	F4J3N2_ARATH	0.759936	1	1	0.244385	0.284494
Cla000627	Acyl-	B9RM11_RICCO	0.178397	0.588142	1	0.988662	0.745599
Cla000628	TO23-3	Q3LVQ6_TAROF	0.639298	0.940504	1	0.609576	1
Cla000629	Chromatin assembly factor-1	E2CWC2_ARATH	0.375477	1	0.342522	0.0683402	0.901916
Cla000630	Unknown Protein	Unknown Protein	0.532328	1	1	1	1
Cla000632	One zinc finger protein	Q75PR0_9BRYO	0.976744	1	1	1	1
Cla000633	Acyl-coenzyme A oxidase	B9N619_POPTR	0.128376	0.980721	0.666617	0.186996	0.390793
Cla000640	Unknown Protein	Unknown Protein	0.582782	1	0.99445	0.448914	0.586136
Cla000647	Unknown Protein	Unknown Protein	0.687006	1	1	1	0.708276
Cla000653	Alpha-1 4-glucan-protein synthase	B9RFU2_RICCO	0.979503	1	1	0.430162	0.296346
Cla000655	Cytochrome P450 CYP97A16	B6SVI8_MAIZE	0.476322	0.987889	1	0.50891	0.242699
Cla000662	F-box family protein	B9IAP0_POPTR	0.555115	1	0.98492	1	0.918835
Cla000663	Unknown Protein	Unknown Protein	0.857356	1	1	0.932264	0.616435
Cla000664	Unknown Protein	Unknown Protein	0.969504	0.507563	0.621492	1	0.00151145
Cla000667	Violaxanthin de-epoxidase	Q6B9X0_HORVU	0.799934	1	1	0.161088	0.614475
Cla000676	Cold-shock DNA binding protein	C1N2P4_MICPC	0.89351	1	1	0.75533	0.652318
Cla000681	Auxin transporter-like protein 3	B6TPT6_MAIZE	0.114119	0.778047	0.636286	1.25603e-05	9.62552e-06
Cla000683	Beclin 1 protein	Q4A186_MALDO	0.680912	1	0.961559	0.668923	0.211872
Cla000684	Uncharacterized plant-specific domain TIGR01589 family protein	Q60CZ4_SOLDE	0.216398	0.892221	0.896555	0.229076	0.136744
Cla000685	Signal transduction histidine kinase	Q7MHP6_VIBVY	0.491225	1	0.681875	0.288933	0.0157603
Cla000686	Unknown Protein	Unknown Protein	0.603955	1	1	0.942482	0.803152
Cla000687	Calmodulin-binding transcription activator 1	F4KCL4_ARATH	0.451161	1	0.990327	0.621195	0.555237
Cla000688	Calmodulin-binding transcription activator 2	Q0WNN4_ARATH	0.620172	1	1	0.990627	0.960706
Cla000689	Os02g0508100 protein	Q0E0Z9_ORYSJ	0.799934	1	1	1	1
Cla000690	Unknown Protein	Unknown Protein	4.00166e-05	0.101173	0.180785	1	0.898528
Cla000691	Transcription factor MADS-box 2	D5HSY6_9ROSA	0.544287	0.897807	1	0.512329	0.101239
Cla000692	Unknown Protein	Unknown Protein	0.532328	1	1	1	1
Cla000693	Unknown Protein	Unknown Protein	0.84138	1	1	0.831531	0.567994
Cla000694	Fasciclin-like arabinogalactan protein 18	A9XTM3_GOSHI	0.492844	1	1	0.430162	0.273465
Cla000697	Os03g0102400 protein	Q0DW12_ORYSJ	0.356381	1	0.825799	0.971263	0.532914
Cla000701	AP2-like ethylene-responsive transcription factor At1g16060	AP2L1_ARATH	0.140804	0.704575	0.919946	0.429677	0.707273
Cla000702	OTU domain-containing protein	F4QFF3_DICFS	0.127894	0.819585	0.649025	0.809762	0.871831
Cla000703	BHLH transcription factor	B6TXR4_MAIZE	0.380108	0.946309	1	0.121847	0.0863866
Cla000704	Receptor-like protein kinase	Q0WPA7_ARATH	0.608863	1	1	0.0155593	0.00709932
Cla000705	Uncharacterized aarF domain-containing protein kinase 2	ADCK2_HUMAN	0.982871	1	1	0.338398	0.733
Cla000706	Os04g0689500 protein	Q0J8S7_ORYSJ	2.71847e-06	0.00120991	0.0134367	1	1
Cla000707	Serine/threonine-protein kinase 3	STK3_DANRE	0.81067	0.847122	1	5.08349e-14	8.62974e-10
Cla000708	Lipase	Q5S8F1_RICCO	0.870601	0.847122	0.966753	0.00548962	0.616246
Cla000709	Lipase	D2CGD5_9ROSI	3.32198e-05	0.525468	1.00111e-05	0.714452	0.000221235
Cla000710	Remorin	Q00M66_SOYBN	0.218983	0.260557	1	0.897258	0.0775382
Cla000711	Unknown Protein	Unknown Protein	0.277967	0.834755	0.951191	1	0.990551
Cla000712	Pentatricopeptide repeat-containing protein	D7L2E6_ARALL	0.21895	1	0.636286	0.00183264	5.3992e-05
Cla000713	Heat stress transcription factor	D4QAU8_CARPA	0.305363	0.947738	0.892443	0.0139776	0.0105486
Cla000714	Ethylene responsive transcription factor 2b	C0J9I6_9ROSA	0.907455	1	1	1	0.555993
Cla000715	Os03g0395600 protein	Q0DRD1_ORYSJ	0.619518	1	0.904512	0.873093	0.453019
Cla000716	ATP-dependent RNA helicase fal1	B2WHT2_PYRTR	0.564402	1	1	0.798892	0.889599
Cla000717	Unknown Protein	Unknown Protein	0.556535	1	1	0.747724	1
Cla000718	Os10g0382300 protein	Q0IY13_ORYSJ	0.535373	1	0.915805	0.186339	0.0335847
Cla000720	Pentatricopeptide repeat protein 91	F5CAE1_FUNHY	0.490961	0.848433	1	0.92455	1
Cla000721	Unknown Protein	Unknown Protein	0.51605	1	1	1	1
Cla000731	UDP-N-acetylglucosamine transporter	D6CJI0_CRIGR	0.850427	1	1	0.116437	0.01722
Cla000734	Cytochrome c1	Q9FKS5_ARATH	0.980149	1	1	0.144093	0.0842473
Cla000735	Exostosin family protein	Q9SZK4_ARATH	0.819389	1	0.876293	0.0565364	0.000578609
Cla000737	Receptor-like kinase	A7VM43_MARPO	0.51605	1	0.966753	0.0520012	0.0593535
Cla000742	Ras-related protein Rab-25	RAB25_BOVIN	3.77212e-16	1.49512e-05	2.12098e-09	0.324707	1
Cla000743	Polychome UV-B-insensitive 4	D7LI35_ARALL	0.169561	0.711188	0.854861	0.163419	0.284424
Cla000744	Cytochrome P450	B9II24_POPTR	0.535433	1	1	1	1
Cla000745	Polygalacturonase-inhibitor protein	Q8W3U5_9ROSI	0.728696	1	1	0.285586	0.244344
Cla000746	Beta-galactosidase	B9MT16_POPTR	0.147845	1	0.574605	0.285586	1
Cla000753	2-oxoisovalerate dehydrogenase alpha subunit	E1FN61_LOALO	0.345342	1	0.747851	0.730916	0.232353
Cla000754	Ras-related protein Rab-18	B6TCF9_MAIZE	0.840719	1	1	1	0.990551
Cla000755	Monooxygenase	B5GNT3_STRCL	7.25176e-92	9.89196e-28	3.34667e-35	0.028929	1
Cla000759	Unknown Protein	Unknown Protein	0.571027	1	1	0.192226	0.380907
Cla000760	Dirigent protein	Q9SDR6_FORIN	0.532328	1	0.781009	0.681437	0.163311
Cla000761	2-octaprenyl-3-methyl-6-methoxy-1 4-benzoquinol hydroxylase	Q3J812_NITOC	0.595223	1	1	0.429709	0.41727
Cla000762	Calcium dependent protein kinase 22	B9GX38_POPTR	0.37652	0.988827	0.96742	0.958658	1
Cla000763	ATP binding protein	D7MS96_ARALL	4.46368e-65	1.03282e-23	3.05623e-29	1	0.0434809
Cla000764	Unknown Protein	Unknown Protein	0.534127	1	0.966753	0.0113842	0.0300474
Cla000765	Respiratory burst oxidase	D7KSW1_ARALL	0.0846141	0.150783	1	0.00985168	0.348385
Cla000767	Myb-related transcription factor	B5RHV2_MUSBA	0.864466	1	1	1	0.803152
Cla000771	Frataxin-like protein mitochondrial	F4X1Z8_ACREC	0.321875	1	0.940749	0.0027553	0.00249661
Cla000777	Threonine aldolase	B7VRQ0_VIBSL	0.557129	1	0.943588	0.781739	1
Cla000778	Threonine aldolase 2	F4J4S1_ARATH	0.966779	1	1	0.72833	0.995415
Cla000781	Cell division cycle 5-like protein	E2BFI5_HARSA	0.23767	1	0.792313	1	0.904652
Cla000782	60S acidic ribosomal protein	D3JU60_WOLAR	0.965721	1	0.839841	0.75533	0.569666
Cla000783	Pre-mRNA-splicing factor cef1	C0NP87_AJECG	0.523627	1	0.923292	1	0.835815
Cla000786	Integral membrane protein hemolysin-III like protein	F4IW42_ARATH	0.214379	0.929825	0.890442	1	1
Cla000788	Os04g0347800 protein	Q0JE06_ORYSJ	0.221047	1	0.793118	0.0919928	0.185548
Cla000789	Tic22-like family protein	F4J469_ARATH	0.555115	0.989494	1	0.598562	0.899939
Cla000792	Ribosomal RNA large subunit methyltransferase N	E8T3F5_THEA1	0.582877	1	0.838553	0.386798	1
Cla000794	Expressed protein	C1PIB6_ARATH	0.741392	1	1	0.186339	0.0434809
Cla000795	Unknown Protein	Unknown Protein	0.343322	1	0.734657	0.778079	1
Cla000796	BURP domain-containing protein	C1PI44_ARATH	0.364852	1	0.847566	0.00570378	0.00130753
Cla000797	OB-fold nucleic acid binding domain containing protein	B6SHT0_MAIZE	0.964447	1	1	0.134054	0.282394
Cla000798	ADP-ribosylation factor	D7KT27_ARALL	0.397517	1	0.776852	0.839096	0.277732
Cla000799	Phosphatidylinositol 3-kinase	Q8GUA6_MEDTR	0.380129	1	0.885593	0.353232	0.156695
Cla000800	Os09g0327550 protein	C7J753_ORYSJ	0.532328	1	0.991331	0.207719	0.118393
Cla000801	F8A5.1 protein	O22692_ARATH	0.813107	1	1	0.053111	0.237841
Cla000802	Polygalacturonase	E5GBI6_CUCME	0.189351	0.197548	1	1.08105e-06	1.60178e-11
Cla000803	Pentatricopeptide repeat-containing protein-like protein	F4I671_ARATH	0.42492	0.946309	1	1	0.901916
Cla000804	UPF0712 protein C7orf64 homolog	CG064_DANRE	0.259006	0.220713	1	0.0729608	1
Cla000805	Baculoviral IAP repeat-containing 3	A2CGA5_MOUSE	0.336429	0.629813	1	1	0.318901
Cla000806	Plant-specific domain TIGR01589 family protein	B4FFL2_MAIZE	0.769503	0.506312	0.919946	0.442147	0.374729
Cla000807	CRABS CLAW	Q66TQ2_LEPAF	0.248821	0.940504	1	1	0.555993
Cla000808	MRNA complete cds clone RAFL21-92-C23	Q681X6_ARATH	0.336327	1	0.777429	1	0.636715
Cla000809	Succinyl-CoA ligase	SUCC_STAES	0.353332	1	0.919946	0.0267718	0.014378
Cla000810	Receptor-like kinase	A7VM45_MARPO	0.754118	0.968759	1	0.0281581	0.000394642
Cla000811	Trichome birefringence	D9I8D9_ARATH	0.00110033	0.201149	3.24364e-15	0.971263	9.81648e-08
Cla000812	Knotted-like homeobox protein	Q49RB7_POPTO	0.236117	1	0.525222	0.831531	1
Cla000813	Homeobox transcription factor KN4	Q5SC69_PINTA	0.871103	1	0.919946	0.549796	1
Cla000814	Ubiquinone/menaquinone biosynthesis methyltransferase UbiE	Q0ICA4_SYNS3	0.882756	1	1	0.0433785	0.0279264
Cla000815	Receptor-like protein kinase At3g21340	RLK6_ARATH	0.11467	0.701653	0.794771	0.000203652	0.000495025
Cla000816	Receptor-like protein kinase At3g21340	RLK6_ARATH	0.466858	1	0.983393	1	1
Cla000817	Plant invertase/pectin methylesterase inhibitor domain-containing protein	Q9CAL1_ARATH	3.7394e-100	5.35558e-34	1.27523e-35	0.693696	1
Cla000818	Carboxyl-terminal proteinase	B4FXN3_MAIZE	0.0273586	0.0826816	1	0.609576	0.0184074
Cla000819	Alliinase	Q94EJ8_ALLFI	0.712852	0.726364	1	0.916495	0.0420321
Cla000820	Condensin-2 complex subunit H2	F1KRK5_ASCSU	0.771786	1	1	0.799247	1
Cla000824	Endosomal targeting BRO1-like domain-containing protein	Q0WSL5_ARATH	0.879591	1	1	0.928003	0.284424
Cla000827	Nuclear transcription factor Y subunit A-7	F4I6C2_ARATH	0.042501	0.112485	0.603463	0.000138854	0.00487339
Cla000828	C2 calcium/lipid-binding and phosphoribosyltransferase C-terminal domain-containing protein	Q9FI32_ARATH	0.846378	1	1	0.868685	1
Cla000829	60S ribosomal protein L6	B9SFN3_RICCO	0.808724	1	1	0.597323	0.474916
Cla000830	Double-strand-break repair protein rad21-like protein	F4WWN9_ACREC	0.919482	0.929825	0.919946	1	0.116493
Cla000831	Polygalacturonase-inhibitor protein	Q8W3U5_9ROSI	0.870672	1	0.677782	9.7633e-05	0.119487
Cla000832	Helicase sen1	B6K5E8_SCHJY	0.291566	1	0.861706	0.634716	0.316351
Cla000834	Unknown Protein	Unknown Protein	0.535433	1	1	1	1
Cla000835	Pentatricopeptide repeat-containing protein	D7M6I3_ARALL	0.734332	1	1	0.928164	1
Cla000838	Uncharacterized membrane protein At3g27390	Y3739_ARATH	0.445766	1	1	0.572931	0.656497
Cla000839	N-6 DNA Methylase family protein	E6AY02_ECOLX	0.823828	1	1	1	1
Cla000840	Iron sulfur subunit of succinate dehydrogenase	Q9XGC8_MAIZE	0.915612	1	1	0.369734	0.737072
Cla000841	ATP synthase F1 mitochondrial assembly chaperone ATP12	F7VAX7_9PROT	0.983479	1	1	0.536685	0.557158
Cla000843	Cystinosin	B4FX59_MAIZE	0.131857	1	0.308939	1	0.517634
Cla000848	Transporter EamA family	B7HI01_BACC4	0.40943	0.962225	1	0.98364	1
Cla000849	Unknown Protein	Unknown Protein	0.51605	1	1	1	1
Cla000850	Protein kinase	Q84V17_CHLRE	0.116603	0.367788	0.960099	0.0160444	0.19718
Cla000851	Cysteinyl-tRNA synthetase	F4IPY2_ARATH	0.514214	1	1	0.658391	0.790032
Cla000853	Receptor-like kinase	A7VM37_MARPO	0.883141	1	1	1	0.431582
Cla000854	tRNA pseudouridine synthase B	Q0WVR7_ARATH	0.536572	1	0.981935	0.438698	0.550381
Cla000855	Ethylene-responsive transcription factor 10	ERF77_ARATH	0.50015	0.270724	1	7.19376e-05	0.0839162
Cla000856	Unknown Protein	Unknown Protein	0.711961	1	1	0.587639	0.781358
Cla000857	Unknown Protein	Unknown Protein	0.103435	0.599902	0.791398	0.641974	0.38586
Cla000858	Chaperone DnaK	Q1SKX2_MEDTR	0.845217	1	1	0.0443426	0.0147262
Cla000859	Os11g0223400 protein	Q0ITS2_ORYSJ	0.555115	1	0.677508	0.391145	0.00683888
Cla000861	RNA-binding protein	D3TPM8_GLOMM	0.82474	1	1	0.932264	0.957099
Cla000862	Unknown Protein	Unknown Protein	0.366131	1	1	1	0.803152
Cla000863	Unknown Protein	Unknown Protein	0.51605	1	1	1	1
Cla000864	Unknown Protein	Unknown Protein	0.532328	1	1	1	1
Cla000871	1-deoxy-D-xylulose 5-phosphate synthase	A9ZN07_HEVBR	0.742884	1	1	1	1
Cla000872	1-deoxy-D-xylulose 5-phosphate synthase	A9ZN07_HEVBR	0.555115	1	1	1	1
Cla000873	Cation/H(+) antiporter 27	F4K9H0_ARATH	0.104125	1	0.0934616	1	0.534806
Cla000874	Chaperone ClpB	B0BZT0_ACAM1	0.477356	0.808818	1	0.975421	0.28386
Cla000876	Purple acid phosphatase	B6TKL3_MAIZE	0.847609	1	1	0.094882	0.075764
Cla000877	CRS2-associated factor 1	B6SWV8_MAIZE	0.972014	1	1	0.709179	0.568721
Cla000878	Unknown Protein	Unknown Protein	0.885666	1	1	0.988662	0.731694
Cla000879	Cytochrome P450	B9HZ20_POPTR	0.627256	0.980721	1	1	0.973548
Cla000882	Cytochrome P450	B9HZ20_POPTR	0.993399	1	1	0.839621	0.803152
Cla000883	mRNA clone RTFL01-05-M08	E4MW90_THEHA	0.766746	1	1	0.138037	0.0978839
Cla000884	mRNA clone RTFL01-05-M08	E4MW90_THEHA	0.777784	1	0.96742	0.152128	0.0131144
Cla000885	DS synthase	F4YF84_PANQU	7.48079e-06	1.29784e-09	1	4.05457e-07	1
Cla000886	Early nodulin-55-1	NO551_SOYBN	0.426608	1	0.888176	0.681245	1
Cla000887	ATP-dependent zinc metalloprotease FtsH 1	Q2JHR8_SYNJB	0.614001	1	1	0.621904	0.652906
Cla000888	Unknown Protein	Unknown Protein	0.433505	0.729047	1	0.725782	1
Cla000889	Nucleoporin nup53	E3TGR8_ICTPU	0.356381	0.71974	1	0.881093	0.219989
Cla000890	Unknown Protein	Unknown Protein	0.982871	1	1	0.901357	1
Cla000891	GATA transcription factor 9	B6STZ1_MAIZE	0.830908	1	1	0.000409274	4.22786e-05
Cla000892	Protein transport SEC13-like protein	Q2PYY1_SOLTU	0.234737	0.830486	0.888176	0.246769	0.329264
Cla000893	Class III homeodomain-leucine zipper	Q1WD30_GINBI	0.799894	1	1	0.435938	0.229787
Cla000894	Unknown Protein	Unknown Protein	0.980149	1	1	1	0.70178
Cla000895	Avr9/Cf-9 rapidly elicited protein 146	Q9FQZ6_TOBAC	0.492922	0.909511	1	0.0436771	0.193941
Cla000896	Kinase family protein	D7LBH2_ARALL	0.809534	1	0.939719	0.839621	0.173962
Cla000897	Sequence-specific DNA binding/transcription factor	E1U343_9ROSI	0.39952	0.311326	1	0.16091	1
Cla000898	NAD-dependent malic enzyme	F3KBR5_9GAMM	3.37913e-29	6.7371e-18	1.57935e-07	0.00069132	1
Cla000899	Myb transcription factor	B1Q4U5_9ROSI	0.445776	0.946309	1	0.289136	0.100229
Cla000900	Protein phosphatase 2C	Q8RVG0_TOBAC	0.34339	0.977042	0.960099	0.958658	1
Cla000901	Histidine phosphotransfer protein	B9GGM6_POPTR	0.551246	1	1	1	1
Cla000902	RNA polymerase II-associated factor 1 homolog	B5X225_SALSA	0.316675	0.9985	0.951191	0.989931	0.986064
Cla000903	MMS19 nucleotide excision repair protein homolog	E6ZGK9_DICLA	0.427581	1	0.228377	0.994925	0.0775382
Cla000904	MMS19 nucleotide excision repair protein-like protein	E2A8P5_CAMFO	0.647491	0.989494	1	0.661381	1
Cla000905	Taurine catabolism dioxygenase TauD/TfdA	F6CSV7_9GAMM	0.35952	0.78296	1	1	0.720502
Cla000906	Poly(A) polymerase	D7M9N5_ARALL	0.782547	1	0.966753	0.895621	0.329264
Cla000907	Calmodulin-binding family protein	Q9ZU28_ARATH	0.262013	0.00267641	1	0.00473315	0.908688
Cla000908	Profilin	A9PHX4_POPTR	3.66733e-38	7.45461e-14	1.51879e-16	0.710917	0.169472
Cla000909	Unknown Protein	Unknown Protein	0.90709	1	1	0.668163	0.652318
Cla000910	Chloroplast unusual positioning 1B	B3IYT8_ADICA	3.35236e-07	0.0158733	0.0660088	0.205643	0.0750629
Cla000911	GDSL esterase/lipase	F4KBC2_ARATH	0.58707	0.99672	1	0.0172675	0.00453772
Cla000912	Receptor-like kinase	A7VM40_MARPO	0.972865	1	1	0.591746	0.102605
Cla000913	Receptor-like kinase	A7VM37_MARPO	0.948081	1	1	1	1
Cla000914	Receptor-like protein kinase At3g21340	RLK6_ARATH	0.0866554	0.869577	0.734657	0.00247531	0.00112464
Cla000915	Nuclear transcription factor Y subunit B-3	B6SUG8_MAIZE	0.427609	1	0.919946	5.27188e-07	2.82982e-07
Cla000919	Unknown Protein	Unknown Protein	0.982871	1	1	1	1
Cla000920	5-AMP-activated protein kinase subunit beta-1	C1BJ92_OSMMO	0.841179	1	1	0.941696	0.324298
Cla000921	Unknown Protein	Unknown Protein	0.729839	1	0.638247	0.598024	0.630227
Cla000922	Retrotransposon protein	E5GBB2_CUCME	0.965721	1	1	1	1
Cla000924	Unknown Protein	Unknown Protein	0.965721	1	1	1	1
Cla000927	Unknown Protein	Unknown Protein	0.367548	1	1	1	1
Cla000929	AP2-like ethylene-responsive transcription factor At1g16060	AP2L1_ARATH	0.555115	1	1	1	1
Cla000933	DNA excision repair protein 1	F4QEU9_DICFS	0.280843	1	0.323224	0.578788	0.011225
Cla000934	Unknown Protein	Unknown Protein	0.993935	1	1	1	1
Cla000937	Unknown Protein	Unknown Protein	0.664092	1	1	1	0.986064
Cla000938	Unknown Protein	Unknown Protein	0.532328	1	1	1	1
Cla000939	Unknown Protein	Unknown Protein	0.993935	1	1	1	1
Cla000942	Unknown Protein	Unknown Protein	0.532328	1	1	1	1
Cla000945	Transmembrane ascorbate ferrireductase 1	ACFR1_ARATH	0.825861	1	0.955544	0.000192859	0.0110432
Cla000948	Serine/threonine-protein kinase	Q70CF4_FAGSY	0.298463	1	0.319903	0.877305	0.0537395
Cla000949	Serine/threonine-protein kinase	Q70CF4_FAGSY	0.95981	1	1	0.607078	0.711197
Cla000951	Protein DYAD	DYAD_ARATH	0.672554	1	1	1	1
Cla000953	Unknown Protein	Unknown Protein	0.15562	1	0.574605	0.211847	0.587386
Cla000954	Nicalin	B4FZF8_MAIZE	0.427894	1	0.987082	0.795204	0.759667
Cla000959	OTU domain containing protein	D3BI79_POLPA	0.523642	1	0.664003	0.971268	0.41373
Cla000964	Spermidine synthase	Q4L0W6_CUCSA	0.00381119	0.311203	0.00198702	0.737896	0.0485167
Cla000965	U-box domain-containing protein 10	B3H660_ARATH	0.47867	0.0976865	1	0.469937	0.280369
Cla000966	Bidirectional sugar transporter N3	NOD3_MEDTR	1.69493e-33	6.64606e-23	1.21912e-05	3.5658e-09	1
Cla000970	RING finger protein 11	F1LDT6_ASCSU	0.188292	1	0.325808	0.136874	0.000964683
Cla000971	Protein-tyrosine kinase 6	PTK6_HUMAN	0.865926	1	0.91489	0.236744	0.00676702
Cla000972	Peroxisomal membrane protein PEX14	PEX14_ARATH	0.355702	0.666293	1	1	0.139835
Cla000973	Unknown Protein	Unknown Protein	0.117929	0.62951	0.878063	0.973804	1
Cla000974	Poly polymerase catalytic domain containing protein expressed	Q84T80_ORYSJ	0.200527	0.939603	0.77114	0.0188676	0.0297087
Cla000975	Dof zinc finger protein 12	A5HWG1_HORVD	0.314509	0.647405	1	0.00770398	0.116493
Cla000976	Serine/threonine-protein kinase ATM	ATM_ARATH	0.535433	1	1	1	0.908688
Cla000977	Pantothenate kinase 2	F4JTJ6_ARATH	0.69702	1	0.968064	0.943121	1
Cla000978	Iron sulfur cluster assembly protein 1 mitochondrial	A5E637_LODEL	0.87725	1	1	0.880539	0.933943
Cla000979	AE family transporter anion exchange	A4RY02_OSTLU	0.821105	1	1	0.0100596	0.0045576
Cla000980	Phosphate translocator	Q40568_TOBAC	0.625436	1	1	0.720538	0.345392
Cla000981	Protein ApaG	A6GAQ0_9DELT	0.90326	1	1	0.281825	0.513833
Cla000982	MRNA complete cds clone RAFL21-92-C23	Q681X6_ARATH	0.140656	0.366784	0.983393	0.0817881	0.555993
Cla000983	Mitochondrial import inner membrane translocase subunit Tim17/Tim22/Tim23 family protein	Q84K84_ARATH	0.935506	1	1	0.555796	0.449681
Cla000984	Unknown Protein	Unknown Protein	0.605978	0.940504	1	1	0.803152
Cla000985	Rab GDP dissociation inhibitor	C0LSK7_NICBE	0.786661	1	1	0.902794	0.555993
Cla000987	Unknown Protein	Unknown Protein	7.03494e-45	9.58935e-16	2.15854e-20	0.149391	1
Cla000988	Os03g0425000 protein	Q0DR24_ORYSJ	0.977719	1	1	0.330294	0.187599
Cla000992	Vacuolar sorting protein 9 domain-containing protein	D7LA30_ARALL	0.189327	1	0.722569	0.958658	0.557158
Cla000993	Unknown Protein	Unknown Protein	0.309209	0.657445	1	0.512329	0.978896
Cla000996	Zinc ion binding protein	F4IDI7_ARATH	0.755182	1	0.66278	0.16619	1
Cla000997	Vesicle-associated membrane protein 7B	D7KE74_ARALL	0.951583	1	1	0.779309	0.857572
Cla000998	Unknown Protein	Unknown Protein	0.535433	1	1	1	1
Cla000999	Unknown Protein	Unknown Protein	0.61474	1	1	1	0.677108
Cla001000	Unknown Protein	Unknown Protein	0.535433	1	1	1	1
Cla001001	Zinc finger protein zpr1	F0XRS1_GROCL	0.646791	1	1	0.902794	0.428914
Cla001002	Zinc-finger protein ZPR1	B0WNF5_CULQU	0.286235	0.789309	1	1	0.662969
Cla001003	Exocyst complex component 84B	F4K7F4_ARATH	0.180952	0.746902	0.965699	0.237894	0.0589494
Cla001004	Ribonuclease H2 subunit C	F4IVV8_ARATH	0.994321	1	1	0.64736	0.38586
Cla001005	Ribonuclease H2 subunit C	F4IVV8_ARATH	0.55361	1	0.919946	0.545132	0.340585
Cla001006	Phloem protein 2	D0R6I7_MALDO	0.94307	1	1	0.000274993	7.72458e-05
Cla001007	Phloem protein 2	D0R6I7_MALDO	0.129382	0.930024	0.784831	0.0666518	0.036778
Cla001011	RING finger protein 170	B5X7S9_SALSA	0.964547	1	1	0.40462	0.402515
Cla001012	DNA mismatch repair protein mutL	E9D2C4_COCPS	0.48498	0.706434	1	0.387784	0.983829
Cla001013	DNA mismatch repair protein MLH1	E9CDW3_CAPO3	0.864772	1	1	0.791007	0.687715
Cla001014	Receptor protein kinase-like	B6SP14_MAIZE	0.389398	1	0.787647	0.26878	0.677108
Cla001016	Pentatricopeptide repeat protein 91	F5CAE1_FUNHY	0.696228	1	0.839841	0.357789	1
Cla001017	Cc-nbs-lrr resistance protein	B9NBB7_POPTR	0.978401	1	1	0.585322	1
Cla001018	Unknown Protein	Unknown Protein	0.984302	1	1	0.100229	0.0209467
Cla001019	Thaumatin-like protein	C1K3P2_PYRPY	0.199872	1	0.734657	0.423498	1
Cla001020	Ras-related protein Rab-18	B6UBP4_MAIZE	0.846841	1	1	0.802863	0.969663
Cla001024	YTH domain family 2 (Predicted)	B2GUU1_RAT	0.532512	1	0.966753	1	1
Cla001025	Tubulin-specific chaperone E	F4WHJ2_ACREC	0.704273	1	0.865057	0.909884	0.147691
Cla001026	Tubulin folding cofactor	B9IQ98_POPTR	0.775383	1	0.918653	0.958655	0.766349
Cla001027	Unknown Protein	Unknown Protein	0.532328	1	1	1	1
Cla001029	Cytochrome P450	B9N823_POPTR	2.22112e-22	4.96673e-19	0.134709	7.45977e-13	1
Cla001032	Armadillo/beta-catenin-like repeat-containing protein	F4IK92_ARATH	0.794677	1	1	0.103481	0.374729
Cla001039	Esterase/lipase/thioesterase family protein	D7MIY9_ARALL	0.430869	0.778047	1	0.0626655	0.00241485
Cla001040	Zinc finger protein 7	B6U599_MAIZE	0.535433	1	1	1	1
Cla001041	LOC443587 protein	Q4FZW1_XENLA	0.299313	1	0.668942	1	0.686465
Cla001042	Shikimate kinase	B9N0W2_POPTR	0.502919	1	0.861068	0.24103	0.0420745
Cla001043	Unknown Protein	Unknown Protein	3.99399e-60	1.45129e-20	2.48653e-24	0.290558	1
Cla001045	Harpin-induced protein-like	D2CFH8_COFAR	0.947641	1	1	0.0153429	0.000109883
Cla001046	Late embryogenesis abundant hydroxyproline-rich glycoprotein	Q9M0X3_ARATH	0.761546	1	1	1	0.803152
Cla001048	Yellow-leaf-specific gene 9	D7LIM5_ARALL	0.792649	1	1	0.285586	0.38586
Cla001049	Yellow-leaf-specific gene 9	D7LIM5_ARALL	0.761433	1	1	0.512329	0.063445
Cla001050	Unknown Protein	Unknown Protein	0.684744	0.946309	1	1	0.70178
Cla001053	Histone H2B	B6SGC3_MAIZE	0.0464005	0.940504	0.734657	1	1
Cla001054	PLATZ transcription factor	F1DJR5_MAIZE	0.958438	1	1	0.906907	0.528777
Cla001055	RecQ-mediated genome instability protein 2	RMI2_HUMAN	0.258422	0.78296	0.919946	0.839621	1
Cla001056	Magnesium transporter MRS2-7	MRS27_ARATH	0.464267	1	0.965938	0.451637	0.293062
Cla001057	ARGONAUTE 1	D6RUV9_TOBAC	0.876226	0.99549	1	0.426402	1
Cla001059	RING finger protein	C6EUD3_SOYBN	0.743735	1	1	0.751905	0.803188
Cla001060	Ubiquitin-conjugating enzyme 37	D7KTD4_ARALL	0.518831	1	0.487733	0.0892446	0.000738513
Cla001061	Unknown Protein	Unknown Protein	0.378747	1	0.000166793	1	1.92682e-05
Cla001062	Altered inheritance of mitochondria protein 31, mitochondrial	AIM31_YARLI	0.835156	1	0.983282	0.112568	0.00791473
Cla001064	Transmembrane 9 superfamily protein member 1	B6TZ24_MAIZE	0.619466	1	1	0.0774102	0.0624035
Cla001067	BZIP transcription factor	Q93XM6_ARATH	0.995223	1	0.919946	1	0.19997
Cla001068	Unknown Protein	Unknown Protein	0.367548	1	0.754403	0.847533	0.274635
Cla001069	Retrotransposon protein	E5GCB5_CUCME	0.555115	1	1	1	1
Cla001070	Alpha/beta hydrolase	Q28LF5_JANSC	0.768007	1	1	0.853199	0.45092
Cla001071	Alpha/beta hydrolase	Q28LF5_JANSC	0.15654	0.940504	0.84763	0.497489	0.381234
Cla001075	Acetolactate synthase small subunit	Q9SMC2_NICPL	0.276175	1	0.847361	0.971268	1
Cla001080	Polygalacturonase	Q68UW1_PYRCO	1.25725e-15	5.37201e-16	0.608134	2.77548e-14	0.419512
Cla001088	Late embryogenesis abundant-like protein	E0ZAM8_PICSI	0.0846554	0.803641	0.462014	6.80444e-05	0.000412512
Cla001089	Os04g0413100 protein	Q0JDC7_ORYSJ	0.129986	6.68723e-05	1	0.091489	0.090612
Cla001090	N-carbamoylputrescine amidase	F6DQH5_9FIRM	0.965721	1	0.960347	0.998057	0.469105
Cla001091	N-carbamoylputrescine amidase	D3NU88_AZOS1	0.499181	0.939603	1	1	1
Cla001092	N-carbamoylputrescine amidase	A6UY94_PSEA7	0.63549	1	1	1	1
Cla001094	Calpain-2 catalytic subunit	CAN2_PIG	0.763277	1	1	0.428417	0.708811
Cla001095	Glucan endo-1 3-beta-glucosidase 7	B6SUM3_MAIZE	0.99755	1	1	0.000597895	1.76905e-05
Cla001097	Ferredoxin	Q9AUE1_IMPBA	0.790241	1	0.732394	0.038353	0.85593
Cla001098	Ribosomal protein	C6SVL1_SOYBN	0.924387	1	1	0.197453	0.0295434
Cla001099	Copper-translocating P-type ATPase	B7KCL2_CYAP7	0.116976	0.993639	0.603463	0.618098	0.206739
Cla001100	Heavy metal ATPase	B9GZT4_POPTR	0.338175	1	0.488832	1	0.260462
Cla001101	Unknown Protein	Unknown Protein	0.445766	1	1	1	0.957099
Cla001102	Potassium transporter family protein	D7KXB7_ARALL	0.653661	1	0.966753	0.368949	0.706662
Cla001103	30S ribosomal protein S11	A3UD87_9RHOB	0.918685	1	1	0.0370531	0.00510938
Cla001104	Dentin sialophosphoprotein-like protein	A8MQN2_ARATH	0.94486	1	1	0.978395	0.969013
Cla001106	Pentatricopeptide repeat-containing protein	D7MBT1_ARALL	0.532328	0.366557	1	0.468024	0.748735
Cla001107	Endoplasmic reticulum-Golgi intermediate compartment protein 3	C0H9D0_SALSA	0.635358	1	1	0.887242	0.621537
Cla001108	Receptor kinase	B6SWV2_MAIZE	0.878715	1	1	0.621195	0.986064
Cla001109	Unknown Protein	Unknown Protein	0.351027	1	0.747851	0.751905	1
Cla001110	Unknown Protein	Unknown Protein	0.513944	1	1	0.993553	1
Cla001111	Vesicular glutamate transporter	A8J6T9_CIOIN	0.000249193	0.506312	0.0283874	1	0.555993
Cla001112	Receptor-like kinase	A7VM18_MARPO	0.924036	1	1	0.0899643	0.0225751
Cla001113	RING finger protein	B8ME35_TALSN	0.46482	1	0.966753	1	1
Cla001115	Sugar transporter family protein	D7LWW1_ARALL	0.711927	0.96298	1	0.75533	0.957099
Cla001116	Transcription factor Dp-1	B6UDG0_MAIZE	0.557129	1	1	1	1
Cla001117	Exportin-1	D1MAF2_SOLLC	0.241071	0.989494	0.877548	1	1
Cla001119	Unknown Protein	Unknown Protein	0.982871	1	1	1	1
Cla001120	Dihydroneopterin aldolase	Q6TFM2_SOLLC	0.183032	0.940504	0.754403	0.723223	0.834521
Cla001121	Unknown Protein	Unknown Protein	0.155261	1	0.497741	1	0.638608
Cla001122	Unknown Protein	Unknown Protein	0.452325	1	1	0.609576	0.792243
Cla001123	Unknown Protein	Unknown Protein	0.294519	1	0.271991	0.994925	0.368216
Cla001124	(RAP Annotation release2) Conserved hypothetical protein	Q2QMP3_ORYSJ	0.696013	1	0.969288	0.932006	1
Cla001125	Serine/threonine-protein phosphatase	D7LW47_ARALL	0.433539	1	0.861068	0.969456	0.939588
Cla001126	Phosphatidic acid phosphatase (PAP2) family protein	F4J5V8_ARATH	0.893824	1	1	0.703238	0.301912
Cla001127	Sphingosine-1-phosphate phosphatase 1	E2AW89_CAMFO	0.828568	1	1	0.485132	0.662451
Cla001138	Cytochrome P450	B9GKM6_POPTR	0.868273	0.516131	0.788332	0.0103784	1
Cla001139	Bis(5&apos-adenosyl)-triphosphatase	F4KEV7_ARATH	0.928849	1	1	0.609576	1
Cla001140	ATP-dependent RNA helicase	Q5WDW5_BACSK	0.0342642	0.223721	0.786393	0.275777	0.734932
Cla001141	AT5g06970/MOJ9_14	Q8RX56_ARATH	0.554033	1	1	0.791007	0.567994
Cla001142	Ring zinc finger protein-like	Q6EPF2_ORYSJ	0.849296	1	1	0.661898	0.36176
Cla001143	E3 ubiquitin-protein ligase At4g11680	RING4_ARATH	0.934439	1	1	0.536633	0.398649
Cla001144	Replication factor C subunit 4	B6TA83_MAIZE	0.362539	0.607116	1	0.54299	1
Cla001145	Replication factor C subunit 4	B6TA83_MAIZE	0.535433	1	1	0.970164	0.803152
Cla001146	Membrane protein	A6MD08_9ORYZ	0.894971	1	1	0.261936	0.116027
Cla001147	Pentatricopeptide repeat	Q2HRN6_MEDTR	0.891052	1	0.919946	1	0.334007
Cla001148	Hydroxymethylglutaryl-CoA synthase	A9ZMZ7_HEVBR	0.885463	1	1	0.240877	0.0743915
Cla001149	Phospholipase D	E7EDT0_9ROSI	0.801486	1	1	0.0652208	0.00667638
Cla001150	Thaumatin-like protein	E1ACG9_9ROSI	0.804127	1	1	0.418406	0.100988
Cla001151	Expansin-like protein	Q0WT83_ARATH	4.11239e-43	8.45057e-18	6.6454e-19	0.982664	1
Cla001152	Unknown Protein	Unknown Protein	0.262723	1	0.747851	1	0.629655
Cla001153	Transcription initiation factor TFIID subunit 11	B6U2E9_MAIZE	0.00591929	0.553049	0.261718	0.994925	1
Cla001154	Histone deacetylase complex subunit SAP18	B4FIB4_MAIZE	0.987292	0.837099	0.814843	1	0.0725697
Cla001155	PGR5-like protein 1B, chloroplastic	PGL1B_ARATH	0.39952	1	0.949802	0.477519	0.323092
Cla001156	Unknown Protein	Unknown Protein	0.90971	1	1	0.512702	0.333023
Cla001157	Cu/Zn-superoxide dismutase copper chaperone	Q9BBU5_SOYBN	0.424113	0.980721	1	1	0.980802
Cla001158	Superoxide dismutase	B7FJD4_MEDTR	0.532328	1	1	1	1
Cla001159	Chromosome 04 contig 1 DNA sequence	Q01AJ4_OSTTA	0.439647	1	0.884449	0.773939	0.365047
Cla001160	Phosphoenolpyruvate/phosphate translocator 2, chloroplastic	PPT2_ORYSJ	0.00243204	0.830486	0.00532154	1	0.0637812
Cla001161	C4-dicarboxylate transporter/malic acid transport family protein	D7KND2_ARALL	0.984093	1	1	1	0.908688
Cla001162	Cell cycle regulated microtubule associated protein	A8MS21_ARATH	0.974092	1	1	0.252841	1
Cla001163	Receptor-like kinase	A7VM43_MARPO	0.711961	1	0.877548	0.00718874	7.05133e-05
Cla001164	SNARE associated Golgi protein family	F4JMN3_ARATH	0.779602	1	1	0.216183	0.0767523
Cla001165	Bile acid sodium symporter family protein	D7MDZ7_ARALL	0.79975	1	1	0.96492	0.893933
Cla001166	Ycf49 protein	Q8DIZ4_THEEB	0.235617	1	0.487733	0.906907	0.913386
Cla001167	ACT domain-containing protein	F4I0I7_ARATH	0.996559	0.989494	0.919946	1	0.115631
Cla001168	NBS-LRR resistance protein	B6E013_SOLBU	0.701237	1	0.959149	1	0.566817
Cla001169	Serine/threonine-protein kinase RIO2	B6SHM1_MAIZE	0.931503	1	1	1	1
Cla001170	Unknown Protein	Unknown Protein	2.5308e-06	0.266971	5.43182e-05	0.0124671	1
Cla001171	Nucleoredoxin	B4ZFY3_AMPCA	0.883886	1	1	0.323678	0.988968
Cla001181	Cytochrome c oxidase subunit 6a, mitochondrial	COX6A_ARATH	0.011199	0.607134	0.503953	0.465706	0.34288
Cla001185	Cleft lip and palate associated transmembrane protein-like	Q9FNN8_ARATH	0.96662	1	1	1	1
Cla001189	Extradiol ring-cleavage dioxygenase class III protein subunit B	F6D5Z6_9EURY	0.893621	0.958128	1	0.00213927	3.25553e-06
Cla001190	PHD finger family protein	D7LYQ6_ARALL	0.327427	1	0.751433	0.941949	0.409454
Cla001194	Glucose-6-phosphate 1-dehydrogenase	B9SW52_RICCO	0.39475	1	0.586332	1	0.369149
Cla001196	Voltage-gated chloride channel protein	C6A119_THESM	0.0218658	0.472441	0.428508	0.395041	0.29724
Cla001199	Cysteine/Histidine-rich C1 domain family protein	F4IJF7_ARATH	0.761022	1	1	0.000392582	0.000638425
Cla001203	Protein FAR1-RELATED SEQUENCE 9	FRS9_ARATH	0.535433	1	1	1	0.797952
Cla001204	3-hydroxy-3-methylglutaryl coenzyme A reductase 1	B3VN82_PYRPY	2.56365e-21	3.0477e-07	3.13675e-13	0.932264	0.148768
Cla001205	Photosystem I P700 chlorophyll a apoprotein A1	E3W0J3_PRUPE	0.0708184	0.701653	0.835916	0.67781	0.818682
Cla001207	Succinyl-diaminopimelate desuccinylase	DAPE_MAGSA	0.591307	1	0.910808	0.336211	0.0551713
Cla001209	Unknown Protein	Unknown Protein	2.0358e-12	7.21738e-07	2.49239e-05	0.751905	1
Cla001215	Unknown Protein	Unknown Protein	0.535433	1	1	1	1
Cla001216	Adenosine deaminase RNA-specific B1	A5WUX1_DANRE	0.20797	1	0.567887	0.766866	1
Cla001217	Glycosyltransferase CAZy family GT90	D8RT95_SELML	0.244471	0.405291	1	0.00489904	1.09547e-05
Cla001218	Phosphoribosyltransferase	Q8LSY2_CRYJA	0.225517	0.960903	0.877548	0.15734	0.108738
Cla001219	AT hook motif DNA-binding family protein	O80834_ARATH	0.192852	0.496665	1	1	0.554008
Cla001220	Unknown Protein	Unknown Protein	0.998523	0.968854	0.884096	0.999374	0.0497161
Cla001221	Unknown Protein	Unknown Protein	0.740193	1	1	0.639865	0.588614
Cla001222	Riboflavin biosynthesis protein ribD	B6TRH4_MAIZE	0.757457	1	1	0.89161	0.957099
Cla001223	Calmodulin-binding heat shock protein	Q1RN86_GOSHI	0.979656	1	1	0.61312	0.256823
Cla001224	Beta-amylase	B6SVZ0_MAIZE	0.457658	0.986919	1	0.00139995	0.00405178
Cla001225	Os02g0225300 protein	Q0E2N4_ORYSJ	0.950916	1	1	0.734727	1
Cla001226	Myc anthocyanin regulatory protein	A2TEF4_VITVI	0.336429	1	0.772627	0.999374	0.857572
Cla001227	Gibberellin 20-oxidase-like protein	Q9FGV8_ARATH	0.441158	1	0.417127	0.831531	0.677108
Cla001228	ROP guanine nucleotide exchange factor 5	F4K295_ARATH	0.976085	1	1	0.957047	1
Cla001229	Unknown Protein	Unknown Protein	0.459102	0.86371	1	0.736993	1
Cla001230	Legumin-like protein	B6TDD3_MAIZE	0.0222114	0.000442378	0.952847	0.0354354	7.45294e-08
Cla001231	Receptor-like protein kinase At5g59670	RLK7_ARATH	0.969809	1	1	1	1
Cla001232	Signal peptide peptidase-like 2	F4I3Q0_ARATH	0.443428	1	0.841717	1	0.638608
Cla001233	Signal peptide peptidase-like 2	F4I3Q0_ARATH	0.476257	1	1	0.908608	0.955619
Cla001234	Glycerol-3-phosphate acyltransferase 8	C9WGL2_VERFO	0.542139	1	1	0.591746	0.29545
Cla001235	Cytochrome P450	B9I8K8_POPTR	0.594725	1	0.781009	0.18692	0.89645
Cla001236	Origin recognition complex 5 subunit	Q6EWX0_ARATH	0.957094	0.980696	0.98492	0.839621	0.055817
Cla001237	HAD superfamily hydrolase	B5IPP9_9CHRO	0.555115	1	0.901404	1	0.701617
Cla001238	Cysteine synthase	A5AEP0_VITVI	0.532328	0.100377	0.9835	0.434808	3.33778e-05
Cla001239	ARID/BRIGHT DNA-binding domain-containing protein/ELM2 domain-containing protein/Myb-like DNA-binding domain-containing protein	Q1PEA0_ARATH	0.75906	1	0.90218	1	0.392107
Cla001240	Multidrug resistance protein mdtK	MDTK_YERP3	7.60486e-49	7.1441e-16	3.55992e-21	0.0806283	1
Cla001241	Pentatricopeptide repeat-containing protein	D7LDV7_ARALL	0.321509	0.253634	1	0.259811	1
Cla001242	Transmembrane protein 8	E2BZ43_HARSA	0.105851	0.894733	0.705922	0.374411	0.209089
Cla001243	HMG-I and HMG-Y DNA-binding	Q2HW76_MEDTR	0.355702	0.233066	1	0.545132	0.79118
Cla001244	Leucine-rich repeat family protein	D7MDK2_ARALL	6.29753e-92	1.0228e-33	6.56565e-33	0.377015	0.243775
Cla001246	Pathogenesis-related protein 1	E2GEV2_9ROSI	0.993399	1	1	1	0.555993
Cla001247	Leucine-rich repeat receptor-like protein kinase	C0LGU8_ARATH	0.284267	1	0.884449	0.609576	1
Cla001248	Unknown Protein	Unknown Protein	0.878414	1	1	1	1
Cla001250	DUF21 and CBS domain-containing protein	C6HDI1_AJECH	0.963461	1	1	1	0.803188
Cla001251	Squalene monooxygenase	Q506K3_DATIN	0.801486	1	0.664654	0.00882811	0.677108
Cla001253	Unknown Protein	Unknown Protein	0.972946	1	1	0.252841	0.0995578
Cla001254	Receptor kinase	D9IAP8_GOSHI	0.00346105	0.742667	0.183638	3.20712e-12	2.00723e-14
Cla001258	MtN19-like protein	Q64EX4_PEA	0.634299	1	1	1	1
Cla001259	Nicotiana tabacum ORF	P93385_TOBAC	0.106608	1	0.0971719	0.51416	0.605771
Cla001263	Abhydrolase domain-containing protein FAM108B1	C0HAS5_SALSA	0.565881	0.899379	1	0.073497	0.00219835
Cla001264	Unknown Protein	Unknown Protein	3.86956e-78	5.65129e-26	6.39332e-29	0.450319	1
Cla001269	Pre-mRNA splicing helicase	C5JNW9_AJEDS	0.899754	1	1	1	1
Cla001274	Unknown Protein	Unknown Protein	0.301894	0.982793	0.839841	0.681437	0.710879
Cla001275	Unknown Protein	Unknown Protein	0.0132908	0.797596	0.134709	1	0.710879
Cla001276	Unknown Protein	Unknown Protein	0.366131	1	1	1	0.803152
Cla001283	Microtubule-associated proteins 70-3	F4IPB2_ARATH	0.954044	1	1	0.0140482	0.0881621
Cla001285	Glycosyltransferase	B6SKF9_MAIZE	0.942059	1	1	0.247441	0.0254355
Cla001289	Unknown Protein	Unknown Protein	0.965721	1	1	0.633559	0.413392
Cla001290	1-aminocyclopropane-1-carboxylate oxidase 5	ACCO5_ARATH	0.916584	1	1	0.271574	0.60129
Cla001293	BTB/POZ domain-containing protein At1g30440	Y1044_ARATH	0.789001	0.979703	1	0.091068	0.00195711
Cla001296	Transcription factor/ transcription regulator	D7M240_ARALL	0.993081	1	1	0.0531338	0.141344
Cla001297	Conserved peptide upstream open reading frame 37	B3H738_ARATH	0.64947	0.946309	1	0.0533882	0.378751
Cla001298	2-oxoglutarate-dependent dioxygenase	B9GL08_POPTR	0.742884	1	1	1	1
Cla001300	FolD bifunctional protein	B6TJF9_MAIZE	0.860763	1	1	0.0549396	0.0491949
Cla001301	Hydroxycinnamoyl-CoA shikimate/quinate hydroxycinnamoyl transferase	D1GJ93_COFAR	0.555115	1	1	1	1
Cla001303	Hydroxycinnamoyl CoA quinate transferase	Q70G33_TOBAC	0.51605	1	1	1	1
Cla001305	Regulator of chromosome condensation domain-containing protein	F4PYQ6_DICFS	0.275542	0.765552	1	0.0849867	0.323204
Cla001306	Intracellular protease PfpI family protein expressed	Q2R1V5_ORYSJ	0.944527	0.921642	0.959511	0.435416	0.813352
Cla001307	Intracellular protease PfpI family	F4Y243_9CYAN	0.611709	0.940504	1	1	0.555993
Cla001313	Potassium transporter family protein	D7KXB7_ARALL	0.622139	1	0.961879	1	0.983829
Cla001314	Periplasmic binding protein	D3B6B9_POLPA	0.866803	1	1	0.969594	0.997884
Cla001315	GEX1	Q49L63_ARATH	0.0224213	0.187427	0.634404	0.977612	1
Cla001316	Rapid alkalinization factor 1	Q84UC9_9ROSI	0.532328	1	1	1	1
Cla001317	Homology to unknown gene	Q00YR0_OSTTA	0.205948	0.989494	0.817349	1	1
Cla001318	Alkylated DNA repair protein alkB homolog 8	ALKB8_XENTR	0.932013	1	0.969288	1	0.542891
Cla001319	Receptor-like protein kinase	C6ZRS0_SOYBN	0.894844	1	1	1	0.803152
Cla001320	Receptor-like protein kinase	C6F1T6_SOYBN	0.501851	1	0.888176	1	1
Cla001321	Receptor protein kinase	Q40096_IPOTF	0.0859302	0.411732	0.919946	4.23367e-05	0.00144094
Cla001322	Receptor-like protein kinase	C6ZRS0_SOYBN	0.928849	1	1	0.609576	1
Cla001323	Receptor-like protein kinase	C6ZRS0_SOYBN	0.0810284	1	0.574605	0.591746	1
Cla001324	Receptor-like protein kinase	C6F1T6_SOYBN	0.15562	0.78296	1	0.423498	1
Cla001325	Cysteine-rich receptor-like protein kinase 28	F4JJI2_ARATH	0.513944	1	1	0.839621	0.708276
Cla001326	DNA-binding storekeeper protein-related transcriptional regulator	Q9SB42_ARATH	0.768398	1	1	0.914565	0.563152
Cla001327	Unknown Protein	Unknown Protein	0.897355	1	1	0.0582884	0.345542
Cla001328	Os04g0690100 protein	Q0J8S4_ORYSJ	0.936776	1	1	0.901357	0.871831
Cla001329	Lateral signaling target protein 2 homolog	LST2_BRUMA	0.896184	1	1	1	0.991599
Cla001330	Pentatricopeptide repeat-containing protein	D7KN35_ARALL	0.959976	1	0.888176	0.95876	0.0476481
Cla001331	BHLH transcription factor-like protein	Q5ZAK6_ORYSJ	0.487388	1	0.910808	0.845571	1
Cla001332	Flavoprotein wrbA	B6U724_MAIZE	0.967631	1	1	0.212693	0.38586
Cla001333	U-box domain-containing protein	B1P3N6_ARAHA	0.432869	0.785804	1	0.45945	1
Cla001334	Receptor kinase 5	Q948X2_BRACM	0.0545228	0.765361	0.715376	0.0678466	0.0560271
Cla001335	Zinc finger protein CONSTANS-LIKE 13	F4IM60_ARATH	0.00467613	0.666293	0.0333458	0.161858	0.957099
Cla001336	Uncharacterized Cys-rich domain	Q2HTU7_MEDTR	0.633075	1	1	0.10665	0.304977
Cla001337	Octicosapeptide/Phox/Bem1p domain-containing protein kinase	Q9STG4_ARATH	0.323026	0.859028	1	0.0150304	0.0734748
Cla001338	Equilibrative nucleoside transporter	B9H200_POPTR	0.0422322	0.812154	0.172159	0.836412	1
Cla001339	B160	B1P3Y1_ARAHA	0.555115	1	0.919946	0.816544	1
Cla001340	Uncharacterized aarF domain-containing protein kinase 2	E2AC00_CAMFO	0.926957	1	1	1	0.833323
Cla001341	MYB transcription factor	Q9LDR8_ARATH	0.535433	1	1	0.00794592	0.00744258
Cla001342	3&apos(2&apos) 5&apos-bisphosphate nucleotidase-like protein	Q682R6_ARATH	0.299313	0.654006	1	0.495454	1
Cla001343	Unknown Protein	Unknown Protein	0.980149	1	1	1.04392e-07	5.23155e-05
Cla001344	Unknown Protein	Unknown Protein	0.844511	0.729047	1	0.0101159	0.728031
Cla001345	Vesicle-associated protein	A8W459_MEDTR	0.555115	1	1	0.263852	0.479618
Cla001346	Membrane transporter D1	GTR1_LEIDO	0.418459	0.368922	1	0.0759052	1
Cla001347	Auxin F-box protein 5	D7MPH1_ARALL	0.0994313	0.829053	0.80551	0.180765	0.135737
Cla001348	Unknown Protein	Unknown Protein	0.532328	0.940504	1	0.645085	0.211479
Cla001349	F-box family protein	B9H220_POPTR	0.731502	1	1	1.52956e-06	7.34105e-05
Cla001350	Secretory carrier membrane protein	B3TLU6_ELAGV	0.731182	1	1	0.379605	0.346414
Cla001351	Cold shock protein-1	B6TR42_MAIZE	0.746537	1	1	0.327455	0.841339
Cla001352	Unknown Protein	Unknown Protein	0.321006	1	1	1	0.803152
Cla001353	Unknown Protein	Unknown Protein	0.684893	0.869454	1	0.000924436	0.0542299
Cla001354	Unknown Protein	Unknown Protein	0.151364	1	0.425947	2.65435e-07	0.000122381
Cla001355	NADH dehydrogenase	O80874_ARATH	0.0448261	8.46618e-14	1	0.0457529	4.52237e-06
Cla001356	Nuclease I	Q9SXG1_HORVU	0.910873	1	1	1	0.803152
Cla001357	Quinone oxidoreductase	D5ZPQ5_9ACTO	0.248821	0.940504	1	1	0.555993
Cla001358	Quinone oxidoreductase	D9X136_STRVR	0.333755	0.911589	1	0.947497	0.620086
Cla001359	Pre-mRNA-splicing factor SYF1	Q9LKU3_ARATH	0.688152	1	1	1	1
Cla001360	Unknown Protein	Unknown Protein	0.851991	1	1	0.971268	0.792243
Cla001361	Unknown Protein	Unknown Protein	0.734628	1	1	0.751905	1
Cla001362	Pre-mRNA-splicing factor SYF1	Q9LKU3_ARATH	0.882241	1	1	1	0.842936
Cla001363	Vacuolar protein sorting-associated protein 28 family protein	D7MES4_ARALL	0.619809	0.94286	1	0.610962	0.112945
Cla001364	Sphingosine kinase 1	F4JJK1_ARATH	0.995223	1	1	0.108899	0.00570989
Cla001365	Unknown Protein	Unknown Protein	0.555115	1	1	1	1
Cla001366	B3 domain-containing transcription factor VAL3	F4JJK2_ARATH	0.310755	0.947738	0.976454	0.879086	0.70486
Cla001367	B3 domain-containing transcription factor VAL3	F4JJK2_ARATH	0.162893	0.909511	0.871472	1	1
Cla001368	Anaphase promoting complex subunit 4	Q3Y4F2_ARATH	0.0861448	0.810212	0.61387	1	0.879967
Cla001369	Receptor-like kinase	A7VM48_9VIRI	0.482146	1	0.875887	0.0977147	0.0114711
Cla001370	Unknown Protein	Unknown Protein	0.471821	0.765552	1	0.088546	0.00200314
Cla001371	Unknown Protein	Unknown Protein	0.48888	0.930024	1	0.889265	1
Cla001372	Chromodomain-helicase-DNA-binding protein 4	CHD4_MOUSE	0.533137	1	0.918297	0.239893	0.0543562
Cla001373	Dof zinc finger protein	Q0PY33_SOLLC	0.672507	1	0.839489	0.609576	1
Cla001378	ATP binding protein	D7M885_ARALL	0.0969496	1	0.444037	1	0.423966
Cla001379	Membrane-associated progesterone receptor component 1	E9EEL2_METAQ	0.799894	1	1	0.905829	1
Cla001380	Zinc finger family protein	D7LRS3_ARALL	0.535433	1	1	1	1
Cla001381	(RAP Annotation release2) NERD domain containing protein	Q336N9_ORYSJ	0.0269764	0.896939	0.30444	1	0.715194
Cla001382	Unknown Protein	Unknown Protein	0.741437	1	1	1	0.708276
Cla001385	Phi-1 protein	Q4LAX0_CAPCH	1.43751e-110	5.63283e-39	7.2839e-40	0.827997	1
Cla001387	Phi-1 protein	Q4LAX0_CAPCH	8.16372e-103	1.80837e-34	1.1905e-36	0.839621	1
Cla001389	Protein translocase subunit secA	F6H0I5_VITVI	0.721982	1	1	0.765618	0.839829
Cla001390	Unknown Protein	Unknown Protein	0.954838	1	1	0.971268	1
Cla001391	Protein translocase subunit secA	F6H0I5_VITVI	0.335463	1	0.790699	1	0.632817
Cla001396	Dirigent-like protein	Q9SDR1_THUPL	0.267408	0.931214	0.919946	0.751905	0.901916
Cla001398	Pentatricopeptide repeat-containing protein	D7MF65_ARALL	0.919482	1	1	0.239782	0.623399
Cla001399	Transcriptional regulator STERILE APETALA	SAP_ARATH	0.105161	0.940504	1	1	1
Cla001400	F-box protein GID2	B6SU06_MAIZE	0.280796	1	0.815217	1	0.901916
Cla001402	Vacuolar protein sorting-associated protein 11-like protein	E1ZWD6_CAMFO	0.732057	1	0.955544	0.618357	1
Cla001403	Dual specificity protein kinase pyk1	PYK1_DICDI	0.761433	1	1	0.906907	0.808938
Cla001404	Chaperone protein htpG family protein	F4IU89_ARATH	0.951917	0.99672	0.864585	0.773581	0.0246629
Cla001405	Protein OBERON 2	OBE2_ARATH	0.676956	1	0.99186	0.327132	0.0974366
Cla001406	Unknown Protein	Unknown Protein	0.284267	1	0.884449	0.609576	1
Cla001407	Signal transduction histidine kinase-like protein	A8FX99_SHESH	0.397753	1	0.922091	0.987333	0.803152
Cla001408	Glucan endo-13-beta-glucosidase	E5GC60_CUCME	0.601147	0.824878	1	0.0205579	5.79843e-05
Cla001409	GRAS family transcription factor	B9IAQ7_POPTR	0.743853	1	0.966753	0.867882	0.358763
Cla001410	Serine/threonine protein kinase	D0NNA3_PHYIT	0.287414	0.355136	1	0.114727	0.000806013
Cla001411	Thymidine kinase	F6HHL3_VITVI	0.840719	1	1	0.972511	0.518208
Cla001412	RNA-binding protein	B6TAS3_MAIZE	0.310167	0.953883	0.971608	0.0902943	0.118393
Cla001413	Unknown Protein	Unknown Protein	0.336327	1	1	1	1
Cla001414	Thioredoxin family protein	B6TC88_MAIZE	0.743075	1	1	0.429165	0.687201
Cla001415	Unknown Protein	Unknown Protein	0.738467	1	1	0.932264	0.957099
Cla001416	Poly(ADP-ribose) glycohydrolase	Q0ZCE0_POPTR	0.870426	1	1	1	0.908688
Cla001417	Poly(ADP-ribose) glycohydrolase 1	A8MRN2_ARATH	0.55463	1	0.990327	0.618233	0.528729
Cla001418	Unknown Protein	Unknown Protein	0.223605	1	0.591408	0.901357	0.451862
Cla001419	Unknown Protein	Unknown Protein	0.14536	0.982793	0.514745	0.549796	0.208303
Cla001422	Unknown Protein	Unknown Protein	0.555115	1	1	1	1
Cla001431	Alcohol dehydrogenase zinc-binding domain protein	E0KG75_STRVO	0.485671	1	0.417127	1	0.368216
Cla001432	Cysteine-rich protein with zinc finger	C1E120_MICSR	0.804127	1	1	1	0.803152
Cla001434	Oxidoreductase zinc-binding dehydrogenase family protein	F3MJY2_9BACL	0.0180564	0.896538	0.10714	0.000161307	0.0119196
Cla001435	Alcohol dehydrogenase zinc-binding domain protein	A3QG31_SHELP	0.236288	1	0.0558234	0.000396265	0.60129
Cla001439	Phloem filament protein	P94012_CUCMA	0.55968	0.859028	1	0.498685	1
Cla001440	Phloem filament protein	P94012_CUCMA	0.613807	1	0.558553	0.805245	0.0264547
Cla001441	Polygalacturonase	O81244_CUCME	0.840719	1	1	0.839621	1
Cla001442	Cysteine proteinase inhibitor 8	CYT8_ORYSJ	0.710734	1	0.916949	1	0.534806
Cla001444	MYB transcription factor	D0VYJ9_DIOKA	0.735693	1	1	0.00944398	0.000343626
Cla001445	Os02g0504100 protein	Q0E114_ORYSJ	0.00709647	0.124058	0.649025	0.0442828	0.00282556
Cla001448	Os02g0504100 protein	Q0E114_ORYSJ	0.577856	0.982793	1	1	0.676434
Cla001454	Acetyl-CoA carboxylase biotin carboxylase	B4VQU4_9CYAN	0.76741	1	1	0.0307118	0.0143451
Cla001455	Acetyl-CoA carboxylase biotin carboxylase	B7K4L8_CYAP8	0.823828	1	1	0.0205771	0.0140791
Cla001456	Tyrosyl-tRNA synthetase cytoplasmic	F4WFU1_ACREC	0.586133	0.753378	1	0.919722	0.525131
Cla001457	Tyrosyl-tRNA synthetase cytoplasmic	E5S0P6_TRISP	0.339087	1	0.429477	0.948062	0.523888
Cla001459	Pentatricopeptide repeat-containing protein	D7LSX3_ARALL	0.325619	1	0.322295	0.999957	0.263161
Cla001460	Unknown Protein	Unknown Protein	0.804127	1	1	1	0.803152
Cla001461	Unknown Protein	Unknown Protein	0.0577964	0.155071	0.90218	0.380826	1
Cla001463	SET domain-containing protein	D7LVH5_ARALL	0.493154	1	0.575303	0.387784	1
Cla001464	Ty3-gypsy retrotransposon protein	E5GBB0_CUCME	0.341874	0.982793	1	1	0.832023
Cla001465	Unknown Protein	Unknown Protein	0.633609	1	1	0.949716	0.766829
Cla001466	Unknown Protein	Unknown Protein	0.901904	1	0.919946	0.69694	0.842936
Cla001468	Zinc finger protein 91	F4WBR1_ACREC	0.585769	1	1	0.751905	0.955134
Cla001469	Phosphorylase	B2DG13_CUCMA	0.242838	0.847122	0.888176	0.545419	0.627652
Cla001475	Mitochondrial processing peptidase beta subunit	Q9AXQ2_CUCME	0.744528	1	1	0.232034	0.0734993
Cla001476	Acetyl-CoA carboxylase biotin carboxyl carrier protein	Q2S412_SALRD	0.532328	0.87426	1	0.275426	0.0187387
Cla001477	Sister chromatid cohesion protein SCC2/Nipped-B	Q2UMR0_ASPOR	0.10232	0.981153	0.608134	0.726943	0.30765
Cla001478	Unknown Protein	Unknown Protein	0.968622	1	1	0.971268	1
Cla001479	Cohesin loading factor subunit SCC2	A5HEI1_ARATH	0.0198877	0.785268	0.162261	0.928164	0.33953
Cla001480	Sh4 homologue protein	B6ZKH4_ECHCG	0.876664	0.67563	0.884449	0.817118	0.150689
Cla001481	Receptor-like protein kinase	E5GB59_CUCME	0.595014	0.869454	1	0.988662	0.280369
Cla001482	Light regulated protein-like protein	Q8S2S6_THEHA	0.0198991	0.00644476	0.884449	2.34711e-15	1.41409e-09
Cla001483	Unknown Protein	Unknown Protein	0.761521	1	0.503701	0.463829	0.594544
Cla001484	Chromosome 14 contig 1 DNA sequence	Q00WF1_OSTTA	0.988633	1	1	0.0262419	0.00555585
Cla001485	RNA polymerase II C-terminal domain phosphatase-like 3	CPL3_ARATH	0.326486	1	0.861405	0.855141	1
Cla001486	Unknown Protein	Unknown Protein	0.80579	1	1	1	1
Cla001487	Protein TIFY 9	TIF9_ARATH	0.89179	1	1	0.132551	0.10089
Cla001488	Major ampullate spidroin 2-2	B6TJV0_MAIZE	0.514733	0.848433	1	1	0.727276
Cla001489	LITAF-domain-containing protein	Q4U6G1_PEA	0.959665	1	1	0.0416842	0.000945394
Cla001490	Receptor-like kinase	A7VM18_MARPO	0.555115	1	1	1	1
Cla001491	Receptor-like kinase	A7VM18_MARPO	0.721644	1	1	0.640741	0.280369
Cla001492	Hydroxyproline-rich glycoprotein family protein	D7LGA9_ARALL	0.988231	1	1	0.75958	0.804767
Cla001493	Pyruvate dehydrogenase E1 component subunit beta	B6T6H3_MAIZE	0.982871	1	1	1	0.911776
Cla001494	Unknown Protein	Unknown Protein	0.883206	1	0.919946	0.681245	1
Cla001495	NAC domain protein IPR003441	B9GZC3_POPTR	0.804523	0.503212	0.0675622	0.485765	1.97817e-07
Cla001496	Bidirectional sugar transporter N3	NOD3_MEDTR	0.42697	0.43722	1	0.0628562	0.00049883
Cla001497	Receptor protein kinase-like protein	Q9LJU5_ARATH	0.993399	1	1	0.0368753	0.00517556
Cla001499	Pollen Ole e 1 allergen and extensin family protein	Q9FY96_ARATH	1.72521e-06	0.0410356	0.000166793	0.423498	1
Cla001500	SAUR-like auxin-responsive protein	Q2V359_ARATH	0.379144	0.429572	1	0.00545191	0.182831
Cla001501	GYF domain-containing protein	F4HSW8_ARATH	0.51605	1	0.937393	1	0.864676
Cla001502	Peptidyl-prolyl cis-trans isomerase	D7U5Y4_VITVI	0.555115	1	1	0.0731893	0.0464217
Cla001503	ACT domain-containing protein	F4I0I7_ARATH	0.726907	0.925171	1	0.485497	1
Cla001504	U-box domain-containing protein kinase family protein	F4KHZ7_ARATH	2.66018e-05	0.0321339	0.0681378	0.0433785	0.0577654
Cla001505	Ferric reduction oxidase 8	Q8VY13_ARATH	0.0191239	0.810212	0.353745	0.678897	0.24566
Cla001506	Transcription factor-like	Q650T3_ORYSJ	0.555115	0.989494	1	0.839621	0.515549
Cla001507	Unknown Protein	Unknown Protein	0.00116319	0.00657154	0.634404	0.000322453	0.116493
Cla001510	DM280 protein	B8PWQ3_ORYSI	4.5504e-06	1.6109e-08	0.0516771	0.654402	0.0737426
Cla001511	Unknown Protein	Unknown Protein	0.569562	1	0.94195	0.368752	0.13008
Cla001512	Proton pump interactor	Q9SZS5_ARATH	0.842715	1	0.94478	0.134014	0.00388441
Cla001513	Unknown Protein	Unknown Protein	0.014991	0.223721	0.497741	0.000426299	0.00305905
Cla001514	Sphingosine-1-phosphate lyase	Q549V9_ARATH	0.941727	1	1	0.000813669	9.34641e-06
Cla001515	Unknown Protein	Unknown Protein	0.532328	1	1	1	1
Cla001516	Fcf2 pre-rRNA processing protein	F4KCY1_ARATH	0.619385	0.980721	1	1	0.803152
Cla001517	BZIP transcription factor bZIP56	Q0GPH8_SOYBN	0.48498	1	1	1	1
Cla001518	DNA primase large subunit	F4HRU7_ARATH	0.807004	0.946309	1	0.046281	0.55088
Cla001519	Squamosa promoter-binding protein	B8Y9B2_PONTR	0.8548	1	1	0.639865	0.253758
Cla001524	cDNA clone J075187B20 full insert sequence	B7F9E7_ORYSJ	0.953213	1	1	0.90108	0.803152
Cla001530	Sec1-4 syntaxin-binding protein	Q3SEP7_PARTE	0.335463	1	0.865057	0.818224	0.459748
Cla001531	Protein transport sec1a	F4HVU5_ARATH	0.193374	1	0.787561	0.877762	0.60129
Cla001534	MtN21 nodulin protein-like	B6TBZ6_MAIZE	0.51605	1	1	1	1
Cla001538	TPR repeat protein	B0JK10_MICAN	0.899612	1	1	1	1
Cla001540	Neuroblastoma-amplified protein-like protein	D2V0U7_NAEGR	0.68308	1	1	1	0.965806
Cla001541	Neuroblastoma-amplified gene	B2Z6N3_NICBE	0.858655	1	1	0.932264	0.901916
Cla001542	Cytoplasmic FMR1 interacting protein 2	Q5STT5_MOUSE	0.33788	0.948281	0.960099	0.0185414	0.00947558
Cla001543	Cytoplasmic FMR1 interacting protein 2	A5A5E1_DANRE	0.461035	1	0.98492	0.0327875	0.0279593
Cla001544	Unknown Protein	Unknown Protein	0.65435	1	0.781009	0.478855	1
Cla001545	Unknown Protein	Unknown Protein	0.969809	1	1	1	1
Cla001546	Cytoplasmic FMR1 interacting protein 2	A5A5E1_DANRE	0.360055	0.99672	0.9609	0.134871	0.103661
Cla001548	Plastid transcriptionally active 3	F4J3M2_ARATH	0.356381	1	0.864585	0.252841	0.11096
Cla001549	Plastid transcriptionally active 3	F4J3M2_ARATH	0.677634	1	1	0.579863	0.518981
Cla001550	Unknown Protein	Unknown Protein	0.39264	1	1	1	1
Cla001551	Pentatricopeptide repeat-containing protein	D7KJT0_ARALL	0.412283	0.848433	1	0.407776	0.729855
Cla001554	Receptor protein kinase-like protein	Q9LRY1_ARATH	4.30892e-32	2.85089e-10	7.14314e-10	0.653619	0.527885
Cla001556	U11/U12 small nuclear ribonucleoprotein 48 kDa protein	SNR48_HUMAN	0.113287	0.819585	0.844862	1	1
Cla001557	Unknown Protein	Unknown Protein	0.787651	1	1	0.839621	1
Cla001558	Germin-like protein 5	A8QK91_VITVI	0.51605	1	1	1	1
Cla001562	Unknown Protein	Unknown Protein	0.555115	1	1	1	1
Cla001565	Circadian clock coupling factor ZGT	B4F853_MAIZE	0.959577	1	1	1	0.510789
Cla001571	Unknown Protein	Unknown Protein	0.506765	1	0.318559	0.971268	0.0248847
Cla001576	Glycosyltransferase	B9IK47_POPTR	0.0513874	0.590258	0.823302	0.938735	0.648069
Cla001577	Unknown Protein	Unknown Protein	0.00280352	0.469444	0.245193	1	0.919255
Cla001581	Unknown Protein	Unknown Protein	0.466544	1	1	0.668163	0.567747
Cla001584	Unknown Protein	Unknown Protein	0.532328	1	1	1	1
Cla001585	Ras-related protein Rab-25	RAB25_RABIT	1.10895e-61	4.59379e-20	2.3561e-25	0.425815	0.803152
Cla001586	Rac-like GTP binding protein	Q9XER7_9BRYO	0.974923	0.903827	0.790539	6.23333e-05	6.8647e-10
Cla001588	Core-2/I-branching beta-1 6-N-acetylglucosaminyltransferase family protein	Q8GYH0_ARATH	0.742884	1	1	1	1
Cla001590	Acid phosphatase/vanadium-dependent haloperoxidase related	A2Q2F3_MEDTR	0.84234	1	1	1	0.738507
Cla001591	Acid phosphatase/vanadium-dependent haloperoxidase-related protein	Q8L7M6_ARATH	0.804459	1	1	1	0.929212
Cla001593	Early-responsive to dehydration stress protein (ERD4)	Q9FVQ5_ARATH	0.131673	0.797596	0.740257	1	1
Cla001595	Nsfl1 cofactor P47	Q17LT2_AEDAE	0.447122	0.930024	1	1	0.853391
Cla001596	RNA binding protein-like protein	Q3HVL3_SOLTU	0.896117	1	1	0.0223909	0.0863866
Cla001603	Endo-1 4-beta-xylanase/ hydrolase hydrolyzing O-glycosyl compounds	D7L2P1_ARALL	0.355702	1	1	0.839621	1
Cla001604	NADH oxidoreductase F subunit	F2TUE3_AJEDA	0.703314	1	1	0.122388	0.0549427
Cla001605	ADP-RIBOSYLATION FACTOR-like protein	Q8VY57_ARATH	3.28811e-08	0.0630704	0.00158262	1	0.620877
Cla001606	Unknown Protein	Unknown Protein	0.321006	1	1	1	0.803152
Cla001608	LIM domain protein	Q306K1_BRANA	3.27922e-103	1.81522e-46	4.1791e-49	0.587539	1
Cla001609	Myosin heavy chain-related protein	Q9ZVK7_ARATH	0.441196	1	0.850936	0.869401	0.358453
Cla001610	Unknown Protein	Unknown Protein	0.726733	1	0.979465	0.257087	0.0568618
Cla001611	Magnesium transporter MRS2-3	MRS23_ARATH	0.893152	1	1	0.901357	0.951693
Cla001613	Ribosomal RNA small subunit methyltransferase E	Q6E297_ARATH	0.599146	1	0.966753	0.714452	0.842936
Cla001614	Unknown Protein	Unknown Protein	0.752449	1	1	0.19467	0.245153
Cla001615	Tubulin alpha-1 chain	A9PHZ8_POPTR	4.34131e-52	2.9534e-17	4.68091e-18	1	1
Cla001616	Unknown Protein	Unknown Protein	0.51605	1	1	1	1
Cla001617	Protein kinase	D3BLH3_POLPA	0.101324	0.940504	0.711766	1	0.803152
Cla001618	1-phosphatidylinositol 3-kinase	A3LYF1_PICST	0.0640523	0.847122	0.622492	1	0.832023
Cla001619	Phosphatidylinositol 3-kinase	F2RTL6_TRIT1	0.0933758	0.940504	0.574862	1	0.651056
Cla001620	Isoflavone reductase-like protein 5	Q3KN68_VITVI	9.67626e-66	8.80786e-32	2.19265e-15	4.00198e-06	1
Cla001621	Pathogenesis-related protein 1	E2GEW0_9ROSI	0.233309	0.881463	0.774907	0.106918	0.0593535
Cla001623	Pathogenesis-related protein 1a	Q00MX6_MALDO	0.60954	1	1	0.839621	0.908688
Cla001624	Pathogenesis-related protein 1	E2GEV3_9ROSI	0.366131	1	1	1	0.803152
Cla001625	Pathogenesis related protein-1	E5FP99_POPTO	1.64296e-104	1.35972e-35	1.78653e-38	0.721168	1
Cla001626	Pathogenesis related protein-1	E5FP99_POPTO	1.31085e-106	1.62311e-35	1.44399e-38	0.442947	1
Cla001627	Pathogenesis related protein-1	E5FP99_POPTO	1.65252e-95	9.93166e-32	4.06356e-34	0.54988	1
Cla001628	Pathogenesis-related protein 1	E2GEV6_9ROSI	0.987292	1	1	0.971268	0.102605
Cla001631	Pathogenesis-related protein 1	E2GEV3_9ROSI	1.30299e-94	2.46725e-33	6.87266e-32	1	1
Cla001633	RAR1 protein	B6EBD3_SOYBN	0.0609989	0.537878	0.451462	1	1
Cla001638	Pentatricopeptide repeat-containing protein	D7M889_ARALL	0.51605	1	0.995792	1	1
Cla001640	Hydroxycinnamoyl-CoA shikimate/quinate hydroxycinnamoyl transferase	D1GJ96_COFAR	0.365737	1	0.751433	0.681437	0.273465
Cla001643	Predicted E3 ubiquitin ligase	Q2ULL3_ASPOR	0.01374	0.477169	0.634404	0.932264	0.754121
Cla001644	E3 ubiquitin-protein ligase arih1	ARI1_XENLA	0.284267	0.67477	1	0.799247	0.242483
Cla001645	Unknown Protein	Unknown Protein	0.619848	1	1	0.773939	0.782212
Cla001646	Unknown Protein	Unknown Protein	0.431112	1	0.966753	0.751905	1
Cla001647	Uncharacterized plant-specific domain TIGR01589 family protein	Q60CZ4_SOLDE	0.144221	1	0.550814	0.847743	0.957099
Cla001651	Response regulator 6	Q9FRY9_MAIZE	0.607193	0.71692	1	4.22947e-06	0.00822234
Cla001653	BHLH transcription factor-like	Q941Z7_ORYSJ	0.366131	1	1	1	0.803152
Cla001654	BHLH transcription factor-like	Q941Z7_ORYSJ	0.39952	1	1	0.839621	1
Cla001657	Xenotropic and polytropic retrovirus receptor 1	F1KZK2_ASCSU	0.930781	1	1	0.749769	1
Cla001659	Proline-rich protein	Q9M6T7_NICGL	0.105851	0.78296	0.815217	2.60484e-15	4.69839e-15
Cla001660	Translocon-associated protein alpha subunit	B6U444_MAIZE	0.992353	1	1	0.140098	0.169472
Cla001662	Protein FAM50 homolog	FAM50_DROPS	0.997172	1	1	0.942482	0.645824
Cla001663	Transcription factor	D6MK24_9ASPA	0.0973851	1	0.192479	0.428417	1
Cla001664	Triosephosphate isomerase	D6N3G7_GOSHI	0.754175	1	0.98492	0.886226	0.404032
Cla001665	Unknown Protein	Unknown Protein	0.524905	0.927537	1	0.75533	1
Cla001666	Unknown Protein	Unknown Protein	0.301917	0.440815	1	0.24792	0.00975772
Cla001667	Chromosome 13 contig 1 DNA sequence	Q00WQ5_OSTTA	0.14328	0.980721	0.654081	0.618448	0.273329
Cla001668	ER lumen protein retaining receptor family protein	D7LL09_ARALL	0.231424	1	0.751433	0.831531	1
Cla001671	Uncharacterized GPI-anchored protein At4g28100	UGPI7_ARATH	0.917926	1	1	0.0488158	0.0029695
Cla001672	Equilibrative nucleoside transporter 3	F6IA08_SOLTU	0.078383	0.0710549	0.929673	1	0.310246
Cla001674	Cyclin D2	Q71FH0_WHEAT	0.806401	0.837099	1	0.0226358	0.957099
Cla001677	Translocon-associated protein alpha subunit	B6U444_MAIZE	0.997172	1	1	0.751905	0.567379
Cla001678	Fatty acyl coA reductase	Q8L4M0_WHEAT	0.497045	0.980696	1	0.186339	0.0485167
Cla001679	Fatty acyl coA reductase	Q8L4M0_WHEAT	0.380362	0.837099	1	0.395767	0.957099
Cla001680	Methyltransferase domain family	B5JXE3_9GAMM	0.445766	1	0.904512	1	1
Cla001682	Pentatricopeptide repeat-containing protein	D7LJ24_ARALL	0.672671	1	1	0.957047	1
Cla001683	Coiled-coil domain-containing protein 132	F1KU95_ASCSU	0.473134	1	0.764808	0.63767	1
Cla001684	Unknown Protein	Unknown Protein	0.83492	1	0.754403	1	0.203133
Cla001685	Coiled-coil domain-containing protein 132	CC132_MOUSE	0.142395	0.940504	0.77787	1	0.944376
Cla001686	Unknown Protein	Unknown Protein	0.652003	1	1	0.839621	1
Cla001687	Unknown Protein	Unknown Protein	0.51605	1	1	1	1
Cla001688	Carboxypeptidase Y	CBPY_CANAL	0.272885	1	0.479783	0.0173249	6.55764e-05
Cla001691	DNA repair protein RAD5	C9SS62_VERA1	0.367548	1	0.441228	0.495916	0.00818675
Cla001692	Unknown Protein	Unknown Protein	0.891313	1	1	0.719305	1
Cla001694	Splicing factor U2af subunit	B6TCE1_MAIZE	0.567239	1	1	0.846726	0.812708
Cla001696	Prephenate dehydratase	Q6JJ29_IPOTF	0.0128737	0.775695	0.0421451	0.609576	0.908688
Cla001700	Histone-binding protein RBBP4	RBBP4_PONAB	0.112086	0.370483	0.888176	1	0.908688
Cla001703	Remorin 1	Q9XEX8_SOLLC	0.980149	1	1	1	0.988841
Cla001708	Lipid A export ATP-binding/permease protein MsbA	MSBA_SYNAS	0.0615079	0.590258	0.776852	0.0807496	0.0284617
Cla001709	Pentatricopeptide repeat-containing protein At4g04790, mitochondrial	PP304_ARATH	0.443428	0.819388	1	0.95876	0.457465
Cla001710	Pentatricopeptide repeat-containing protein At4g04790, mitochondrial	PP304_ARATH	0.475258	1	0.451462	0.120055	0.908688
Cla001711	Fertilization-independent endosperm	B1ABR5_HIEPL	0.356021	0.78296	1	1	0.551235
Cla001712	Breast carcinoma amplified sequence 3	B1AR77_MOUSE	0.565601	1	0.739598	0.622686	0.0432006
Cla001713	Transcription factor	D6MKE6_9ASPA	0.617964	1	1	0.554118	0.710879
Cla001714	Thioredoxin	Q9XF70_HEVBR	0.859618	1	1	0.839621	1
Cla001715	Oxygen evolving enhancer 3 family protein	D7L9Q0_ARALL	0.399861	1	0.76989	0.591746	0.920772
Cla001716	Kinesin-like protein	Q9M0X6_ARATH	0.67004	1	0.930353	0.0208688	0.0015338
Cla001719	Formin 3	F4JJE7_ARATH	0.535433	1	0.876293	0.177681	0.0178316
Cla001720	Histone H2A	E0CT43_VITVI	0.88905	1	1	0.724797	0.708276
Cla001721	Os04g0690100 protein	Q0J8S4_ORYSJ	0.685441	1	0.877548	0.442147	1
Cla001722	Receptor-like kinase	A7VM37_MARPO	0.611953	0.789309	1	1	0.240944
Cla001724	RNA polymerase II-associated protein 1	RPAP1_BOVIN	0.341408	0.698921	1	0.800569	0.860529
Cla001727	Mechanosensitive ion channel family protein	E4UVH1_ARTGP	0.0732132	0.880058	0.654081	0.711578	0.456114
Cla001729	Major facilitator superfamily MFS_1	C7PNP9_CHIPD	0.786661	1	1	0.0805661	0.374729
Cla001730	Pentatricopeptide repeat-containing protein	D7L8Q6_ARALL	0.749888	0.980696	1	0.442147	0.0450311
Cla001732	Xyloglucan endotransglucosylase/hydrolase 5	C0IRH8_MALDO	0.555115	1	0.990327	0.858784	0.745614
Cla001733	Ethylene-responsive transcription factor 5	EF102_ARATH	0.40943	1	0.417127	1	0.247993
Cla001734	Unknown Protein	Unknown Protein	0.549887	1	0.966753	1	0.832023
Cla001735	F-box family protein	B9I6J7_POPTR	0.520528	1	1	1	1
Cla001736	Metacaspase 7	D7KWG9_ARALL	0.532328	1	0.965082	0.434783	0.189849
Cla001737	Malonyl-coenzyme A:anthocyanin 3-O-glucoside-6&apos	Malonyl-coenzyme A:anthocyanin 3-O-glucoside-6&apos	0.532328	1	1	1	1
Cla001741	Calcium binding protein with EF-hand motif	C6F9S2_PSEMZ	0.521833	1	0.734657	0.971268	0.803152
Cla001745	Receptor protein kinase	Q40096_IPOTF	0.0383631	0.522729	0.747851	0.000201337	0.000838139
Cla001746	Cation/H(+) antiporter 18	CHX18_ARATH	0.90149	1	1	1	0.710879
Cla001748	Cation/H(+) antiporter 18	CHX18_ARATH	0.0777946	1.1397e-21	1	3.88011e-06	7.52017e-07
Cla001749	Cation/H(+) antiporter 18	CHX18_ARATH	0.068547	1.20355e-14	1	2.06948e-06	0.0138635
Cla001752	ATP synthase subunit beta chloroplastic	D3WAZ1_DILIN	0.980656	1	1	1	0.727276
Cla001753	Ribulose bisphosphate carboxylase large chain 1	C3KEH1_CERDE	0.982871	1	1	1	1
Cla001754	Ribulose bisphosphate carboxylase large chain	E3TI02_9ASTR	0.982871	1	1	1	1
Cla001757	Cation/H(+) antiporter 27	F4K9H0_ARATH	0.494145	1	0.888176	0.609576	0.102605
Cla001758	Cation/H+ antiporter	Q8A6U3_BACTN	0.956209	1	1	0.751905	0.368216
Cla001763	Unknown Protein	Unknown Protein	0.532328	1	1	1	1
Cla001764	Chlorophyll a-b binding protein 8, chloroplastic	CB13_SOLLC	0.201838	0.347988	1	0.00650106	0.176345
Cla001765	POT family domain containing protein expressed	D8L9H8_WHEAT	0.371307	1	0.688962	0.312692	0.0246955
Cla001766	Unknown Protein	Unknown Protein	0.503604	0.927537	1	0.345458	0.654714
Cla001768	Amino acid permease	B8C3S3_THAPS	0.043793	0.797596	0.417127	1	1
Cla001769	Heat shock protein DNAj	F0XAA0_GROCL	0.941727	1	1	1	1
Cla001770	Unknown Protein	Unknown Protein	0.726466	1	0.965699	1	0.727276
Cla001771	Serine/threonine-protein phosphatase	F6HAE8_VITVI	0.786943	1	1	0.932264	0.722717
Cla001772	Core-2/I-branching beta-1 6-N-acetylglucosaminyltransferase family protein	Q9C581_ARATH	0.101774	0.769405	0.570653	0.938735	1
Cla001773	Calmodulin binding protein	B6TPD8_MAIZE	0.532328	1	1	0.929611	0.794182
Cla001775	Rieske (2Fe-2S) domain protein	A7NQI4_ROSCS	0.570209	0.946309	1	0.742943	0.243975
Cla001776	Unknown Protein	Unknown Protein	0.555115	1	1	1	1
Cla001777	Phosphatidylglycerol/phosphatidylinositol transfer protein	F4YFC2_CAMSI	0.896262	1	1	0.566481	1
Cla001778	Chaperone protein dnaJ 3	F4J1V2_ARATH	0.698445	1	0.877548	0.913335	0.668911
Cla001779	Thaumatin-like protein	C1K3P2_PYRPY	0.580367	0.921319	1	1	0.563888
Cla001783	BEL1-like homeodomain protein 2	F4JQI6_ARATH	0.197749	0.946309	0.878462	0.468966	0.448056
Cla001784	BTB/POZ domain-containing protein At3g50780	Y3078_ARATH	0.478911	0.786896	1	0.446868	0.0343987
Cla001785	Histone-lysine n-methyltransferase	B0XIT7_CULQU	0.208421	0.940504	0.890442	1	1
Cla001786	Ternary complex factor MIP1	B6UE27_MAIZE	0.555802	0.588142	1	0.318718	0.00115955
Cla001787	TMV response-related protein	B6UG28_MAIZE	0.69645	0.541305	1	0.347291	0.813983
Cla001789	CASP-like protein At4g37235	CSPLT_ARATH	0.416791	0.419997	1	1	0.253692
Cla001790	Oxygen-evolving enhancer protein 1 of photosystem II	A8J0E4_CHLRE	0.653833	1	1	0.923171	0.621008
Cla001791	Cold acclimation protein	F4YFB7_CAMSI	2.62569e-35	5.76832e-21	3.00734e-08	1.61402e-07	0.555993
Cla001792	BTB/POZ domain-containing protein At5g66560	Y5656_ARATH	0.0690431	0.0220613	0.919946	0.75533	0.534806
Cla001793	Thioredoxin family protein	Q1EPD8_MUSAC	0.399224	1	0.924067	1	1
Cla001794	Receptor-like kinase	A7VM25_MARPO	0.92216	1	1	1.70717e-06	4.09055e-06
Cla001795	mRNA clone LRG11	Q40248_LACSA	0.0109236	0.411732	0.734657	1	1
Cla001796	Unknown Protein	Unknown Protein	0.309161	0.946309	0.966753	0.408502	0.476461
Cla001797	Unknown Protein	Unknown Protein	0.21258	0.753555	0.776783	0.0765606	0.116286
Cla001798	Vacuolar protein sorting-associated protein 13 family protein	D3BE65_POLPA	0.424113	1	0.750033	0.840592	0.212121
Cla001799	Unknown Protein	Unknown Protein	0.277091	1	0.552159	0.586794	0.0549227
Cla001800	Unknown Protein	Unknown Protein	0.33656	0.99672	0.961623	0.376186	0.35396
Cla001801	Brain protein 44-like protein	B6UEL2_MAIZE	0.716178	1	0.960099	0.360426	0.0660943
Cla001802	Unknown Protein	Unknown Protein	0.842282	1	1	0.839621	0.280369
Cla001803	Ribonuclease Z family protein	D0LN77_HALO1	0.558931	1	1	0.722988	0.37262
Cla001805	Mitochondrial transcription termination factor family protein	D7KVZ3_ARALL	0.354323	0.653749	1	0.984551	0.303559
Cla001806	Guanine nucleotide-binding protein alpha-1 subunit	B6TWS6_MAIZE	0.459683	1	0.884449	1	0.742216
Cla001807	B3 domain-containing protein LOC_Os12g40080	Y1208_ORYSJ	0.51605	1	0.815869	0.349029	0.901916
Cla001808	B3 domain-containing protein Os03g0622200	Y3222_ORYSJ	0.961267	0.5054	0.626862	0.990051	0.00823859
Cla001809	B3 domain-containing transcription factor VRN1	VRN1_ARATH	0.486711	1	0.323063	1	0.0967772
Cla001810	Molybdenum cofactor sulfurase	F2Q4L6_TRIEC	0.402457	1	0.884449	0.81399	1
Cla001811	Cyclin-H	B6TIT4_MAIZE	0.258252	1	0.839841	0.24103	0.368216
Cla001812	Dof zinc finger protein 6	A5HWF5_HORVD	0.787651	1	1	0.839621	1
Cla001813	Nucleoporin p58/p45	B4FHB0_MAIZE	0.30383	0.847122	0.961623	1	0.892454
Cla001814	Alpha-hydroxynitrile lyase	O49897_MANES	0.476934	1	0.991331	0.27891	0.239256
Cla001815	Alpha-hydroxynitrile lyase	O49897_MANES	0.731239	1	0.876293	3.88851e-11	5.22742e-07
Cla001817	Hydrolase alpha/beta fold family protein	D7M2V7_ARALL	0.856221	1	0.747851	1	0.280369
Cla001818	Dof zinc finger protein 4	A5HWF3_HORVD	0.714367	1	0.919946	1	0.957099
Cla001819	Laccase-22	LAC22_ORYSJ	0.530687	0.989494	1	0.587889	0.886669
Cla001820	GEM-like 1	A7LH72_VITVI	0.555115	1	1	1	1
Cla001821	Disease resistance associated protein	Q2VWL9_PICAB	0.261737	1	0.753642	0.0457417	0.117127
Cla001822	Myb family transcription factor	F4JRB0_ARATH	0.856386	1	0.779907	0.607045	0.00819218
Cla001823	Misato homolog 1	C1BN10_9MAXI	0.800649	1	1	0.284525	0.633723
Cla001824	Protein serine/threonine kinase	D3BP85_POLPA	0.974092	1	1	0.00332855	0.00388153
Cla001825	Peroxidase	D7LZC8_ARALL	0.835049	0.471378	0.0644097	0.0366045	4.3011e-11
Cla001826	Calcium-dependent protein kinase-like	Q9LET1_ARATH	0.958301	1	1	0.348615	0.101047
Cla001827	Short-chain dehydrogenase/reductase family protein	D7LTG0_ARALL	0.348118	1	0.451462	0.988662	0.0995136
Cla001828	Os03g0859900 protein	Q0DLK3_ORYSJ	0.146044	0.789178	0.897565	5.81242e-09	1.0704e-09
Cla001829	Transmembrane protein 131	E2BX85_HARSA	0.0910524	1	0.29694	0.080673	0.599068
Cla001830	Unknown Protein	Unknown Protein	0.520528	1	1	1	1
Cla001832	P-loop containing nucleoside triphosphate hydrolase family protein-like protein	F4JKP9_ARATH	0.908818	1	1	0.204915	0.160674
Cla001835	RNA-binding protein	O96461_SCHJA	0.982871	1	1	1	1
Cla001836	Receptor protein kinase-like protein	C6ZS08_SOYBN	0.693094	1	1	0.714452	0.962349
Cla001838	Retrotransposon protein	A2I5E6_BETVU	0.258422	1	1	1	1
Cla001839	Unknown Protein	Unknown Protein	0.277897	0.361944	1	0.817524	0.708276
Cla001840	CD2 antigen cytoplasmic tail-binding protein 2	F4KCL2_ARATH	0.465114	1	0.73378	0.32912	0.939588
Cla001841	SKIP interacting protein 15	B8Q8A1_ORYSI	0.54724	1	1	1	0.980615
Cla001842	Annexin 2	A9X4R2_BRAJU	0.227922	1	0.751433	0.0238188	0.00352992
Cla001843	Unknown Protein	Unknown Protein	0.798737	1	0.877548	1	0.475991
Cla001844	PHP domain-containing protein	D7L064_ARALL	0.984594	1	1	0.932374	0.365063
Cla001845	Chloroplastic group IIA intron splicing facilitator CRS1, chloroplastic	CRS1_ORYSJ	0.510926	0.980721	1	0.984551	1
Cla001849	Peroxidase	Q43499_SOLLC	0.348167	0.656303	1	7.90645e-09	2.69094e-06
Cla001852	Pentatricopeptide repeat-containing protein	D7KN65_ARALL	0.908431	0.982793	1	0.821859	0.781358
Cla001856	Cyclin-dependent kinases regulatory subunit	A9NIV3_CAMSI	0.564306	1	0.815217	0.132913	0.918835
Cla001857	Pheophorbide A oxygenase 2	A9YTW4_TOBAC	0.669209	1	0.980093	0.0301964	0.00355672
Cla001860	Histone H2B	D7KHV7_ARALL	0.801284	1	0.935134	0.00126523	0.0359003
Cla001861	Histone H2B	Q2XPW1_SOLTU	0.908454	1	1	0.968027	1
Cla001866	Zinc finger family protein	D7M1K6_ARALL	0.367548	1	1	1	1
Cla001867	Arabidopsis thaliana genomic DNA chromosome 5 P1 clone MOK16	Q9LYW2_ARATH	0.573491	0.201431	0.966753	0.999051	0.00392357
Cla001868	Unknown Protein	Unknown Protein	0.0565517	0.829053	0.10493	1	0.887569
Cla001869	Pescadillo homolog 1	B2RDF2_HUMAN	0.581441	1	1	1	1
Cla001870	Vacuolar fusion protein MON1-like protein A	E2BC99_HARSA	0.801884	1	0.912644	0.666214	0.947729
Cla001871	Alpha/beta-hydrolase domain-containing protein	Q9XID7_ARATH	0.490448	1	0.888176	0.791561	0.344782
Cla001872	Alpha/beta-hydrolases-like protein	F4IS90_ARATH	0.793418	1	0.919946	1	0.353453
Cla001873	Auxin-induced SAUR-like protein	Q8S349_CAPAN	9.59744e-11	6.6971e-08	7.43448e-25	0.662611	5.27003e-06
Cla001874	Structural maintenance of chromosomes protein 4	F4K1S1_ARATH	0.0934684	1	0.031982	0.6962	0.00555687
Cla001875	50S ribosomal protein L15	D0P1Y0_PHYIT	0.982871	1	1	0.668163	0.356132
Cla001876	Unknown Protein	Unknown Protein	0.986841	1	1	0.955219	1
Cla001877	Respiratory burst oxidase-like protein E	B2D0N7_HORVD	0.759426	1	0.525222	0.33285	0.79118
Cla001880	Pre-mRNA splicing factor	F2TAT6_AJEDA	0.175115	0.875299	0.904512	0.967499	1
Cla001881	Zinc finger-homeodomain protein 1	B0LK17_YUCFI	0.745997	1	1	0.867793	0.748735
Cla001882	ATP-dependent clp protease ATP-binding subunit clpx	E5GBA0_CUCME	0.0195972	0.830486	0.367191	0.951242	0.521977
Cla001883	Kinesin-like protein	Q8L5J2_ARATH	0.73599	1	1	1	0.965199
Cla001885	Polyphosphoinositide phosphatase	F4W5F5_ACREC	0.66942	1	0.80277	0.897258	0.131115
Cla001886	Polyphosphoinositide phosphatase	Q0CVL8_ASPTN	0.00387543	0.274346	0.267832	0.375754	0.342527
Cla001887	Ribosomal RNA large subunit methyltransferase J family protein	A7APJ4_BABBO	0.0313339	0.122775	0.919946	1	0.441044
Cla001888	Polyphosphoinositide phosphatase	C1FZ24_PARBD	0.447944	1	0.752132	1	0.714349
Cla001889	Pectinesterase	B9IKC0_POPTR	1.44958e-108	2.1521e-41	2.94556e-43	0.537699	1
Cla001890	Threonyl-tRNA synthetase	F0ZL74_DICPU	0.319502	1	0.787647	0.75958	1
Cla001891	Pescadillo homolog 1	B2RDF2_HUMAN	0.844377	1	1	0.177589	0.216277
Cla001892	Serine/threonine-protein phosphatase 7 long form homolog	PPP7L_ARATH	0.448478	1	1	0.772554	0.811758
Cla001893	50S ribosomal protein L18	B6SMG7_MAIZE	0.578022	1	1	0.97313	1
Cla001894	Cytochrome P450	B9HFV7_POPTR	0.65654	0.847122	1	0.0302061	0.35589
Cla001895	Short-chain dehydrogenase/reductase SDR	D4ZWM2_SPIPL	0.041229	0.549969	0.787858	1	0.847132
Cla001896	Lipase class 3 family protein	D7MHF9_ARALL	0.0399358	0.581415	0.754403	0.00468503	0.0121052
Cla001897	Triacylglycerol lipase	F4JT30_ARATH	0.17663	0.955946	0.834311	0.00828271	0.00388017
Cla001898	Triacylglycerol lipase	F4JT30_ARATH	0.573844	1	0.887704	0.0865233	0.0053304
Cla001899	Unknown Protein	Unknown Protein	0.340454	1	1	1	1
Cla001900	Auxin response factor	D0EZH0_9ROSI	0.571027	1	1	0.662212	0.432716
Cla001901	AtV27-like protein	D9YTM6_ARAHA	0.33646	0.982793	0.869868	0.791561	0.908688
Cla001902	Mitotic checkpoint protein-like	Q9LTY1_ARATH	0.285718	1	0.834311	0.596942	0.808324
Cla001903	Proteasome subunit beta type	D7LPH0_ARALL	0.786514	1	1	0.015098	0.0114601
Cla001904	Survival of motor neuron-related-splicing factor 30	F4IR82_ARATH	0.684394	1	1	0.984152	1
Cla001905	Nucleic acid binding protein	D7LQ48_ARALL	0.660804	1	1	0.965636	0.938364
Cla001906	Short-chain dehydrogenase/reductase SDR	F0SQ75_PLABD	0.532328	1	1	1	1
Cla001907	Cytochrome P450	B9I4C8_POPTR	0.786653	1	1	1	0.60129
Cla001908	Short-chain dehydrogenase/reductase SDR	F0SQ75_PLABD	0.468348	1	0.634404	0.977612	0.284424
Cla001909	Short-chain dehydrogenase/reductase SDR	B7KBW2_CYAP7	0.922662	0.653749	0.852726	0.14525	0.708276
Cla001910	Uncharacterized aarF domain-containing protein kinase 4	E2AZ25_CAMFO	0.239505	0.946309	0.913921	0.433128	0.347422
Cla001911	Potassium transporter family protein	D7KXB7_ARALL	0.437104	0.997655	1	0.517384	0.314822
Cla001913	Short-chain dehydrogenase/reductase SDR	B7KBW2_CYAP7	0.336327	1	1	1	1
Cla001914	Short-chain dehydrogenase/reductase SDR	Q10XK9_TRIEI	0.555115	1	1	0.199686	0.0899301
Cla001915	Short-chain dehydrogenase/reductase SDR	A6C8Y5_9PLAN	0.305762	0.940504	0.919946	0.867793	0.918478
Cla001916	Cytosine-specific methyltransferase	B9RWB0_RICCO	0.00360722	0.223578	0.378519	0.248409	0.325921
Cla001917	Lysine ketoglutarate reductase trans-splicing related 1-like	Q5JLN0_ORYSJ	0.0762482	0.355274	0.848344	1	0.542072
Cla001918	3-oxoacyl-reductase	B1BY37_CLOPE	0.487569	1	0.6453	0.199492	1
Cla001919	AT hook motif DNA-binding family protein	O49658_ARATH	0.804127	1	1	1	0.803152
Cla001925	ATP-dependent DNA helicase RECG-like	Q6ZFX9_ORYSJ	0.488899	1	0.934815	1	0.94084
Cla001926	Unknown Protein	Unknown Protein	0.123362	0.946309	0.525222	1	1
Cla001927	ATP-dependent DNA helicase RecG	F4INA9_ARATH	0.216581	0.980696	0.730741	1	1
Cla001930	Major latex-like protein	Q9AXU0_PRUPE	0.809542	1	0.960099	0.650518	0.124658
Cla001931	MLP-like protein 28	A8MR61_ARATH	0.821067	1	0.875667	0.722964	0.0580075
Cla001932	Unknown Protein	Unknown Protein	0.555115	1	1	1	1
Cla001933	Unknown Protein	Unknown Protein	0.864772	1	1	0.361282	0.0822807
Cla001937	RNA-dependent RNA polymerase 1a	E9NWK6_CUCSA	0.183889	0.690888	0.888176	0.163668	0.0485167
Cla001938	Hydroxyacylglutathione hydrolase	B6T2Y2_MAIZE	0.595814	1	1	0.692587	0.302388
Cla001939	Succinate dehydrogenase flavoprotein subunit	B8CCT7_THAPS	0.649895	1	1	0.789276	0.669437
Cla001940	Succinate dehydrogenase flavoprotein subunit	B8CCT7_THAPS	0.856472	1	1	0.645353	0.696524
Cla001943	SMP-30/Gluconolaconase/LRE domain protein	A5FD91_FLAJ1	0.95721	1	1	1	0.916221
Cla001944	Nicotinate-nucleotide pyrophosphorylase	B9SJ41_RICCO	0.745997	1	1	0.11607	0.148147
Cla001945	Nicotinate-nucleotide pyrophosphorylase	B9SJ41_RICCO	0.731849	1	0.973324	0.0559234	0.227367
Cla001947	1-phosphatidylinositol-4-phosphate 5-kinase	Q9SSJ8_ARATH	0.570209	1	0.80277	0.734567	0.982084
Cla001950	Unknown Protein	Unknown Protein	0.840719	1	1	0.839621	1
Cla001951	U-box domain-containing protein 10	B3H660_ARATH	0.801593	1	1	1	0.832023
Cla001954	Annexin	B3TLL7_ELAGV	0.656541	1	1	0.037987	0.0703024
Cla001960	Fructose-1,6-bisphosphatase class 1	F16PA_PERMH	0.445851	1	1	0.0993142	0.116046
Cla001961	Trihelix transcription factor	B0EW03_SOYBN	0.926918	1	1	0.192433	0.864193
Cla001962	Unknown Protein	Unknown Protein	0.113318	1	0.884449	1	1
Cla001964	Trihelix transcription factor	B0EW03_SOYBN	0.727293	1	1	0.0349321	0.00585408
Cla001967	Unknown Protein	Unknown Protein	0.864772	1	1	0.867793	0.70178
Cla001968	RNA-binding protein	F4IT26_ARATH	0.337341	1	0.952847	0.875454	0.848785
Cla001970	Unknown Protein	Unknown Protein	1.12214e-102	6.63299e-45	1.25088e-45	0.621195	0.908688
Cla001971	Unknown Protein	Unknown Protein	0.0490519	1	0.417127	1	0.158076
Cla001975	Harpin-induced protein	B4FP99_MAIZE	0.785443	1	0.98492	0.994925	0.70178
Cla001976	Os07g0419800 protein	Q0D6Y1_ORYSJ	0.841179	0.990009	1	1	0.538372
Cla001980	Unknown Protein	Unknown Protein	0.555115	1	1	0.849782	0.937321
Cla001981	Amine oxidase flavin-containing	F1W4M7_9BURK	0.0810284	1	0.574605	0.591746	1
Cla001985	tRNA guanosine-2&apos	tRNA guanosine-2&apos	0.44386	0.233066	1	0.831531	0.329264
Cla001986	tRNA guanosine-2&apos-O-methyltransferase TRM11	C9S858_VERA1	0.921727	1	0.781009	0.375754	1
Cla001987	tRNA guanosine-2&apos	tRNA guanosine-2&apos	0.816285	1	0.919946	0.25537	1
Cla001988	Polygalacturonase	O81245_CUCME	0.260629	1	0.187466	0.0533111	1
Cla001989	Unknown Protein	Unknown Protein	0.734332	1	1	0.609576	0.708276
Cla001990	General transcription factor 3C polypeptide 5	E2ABZ2_CAMFO	0.57958	1	0.888176	0.949941	0.390698
Cla001991	Unknown Protein	Unknown Protein	0.258422	1	1	1	1
Cla001994	Phloem protein 2	D0R6I7_MALDO	0.426207	1	0.888176	0.25537	0.629655
Cla002001	Phloem protein 2	D0R6I7_MALDO	0.501672	1	1	0.423498	1
Cla002003	Galactose-binding like	A2Q295_MEDTR	0.710889	1	1	0.00894976	0.0531803
Cla002004	Phloem protein 2	Q9LLT3_CUCMO	0.693094	1	1	0.0999239	0.0299371
Cla002010	Phloem protein 2	Q39461_9ROSI	0.775627	1	1	0.760463	0.61467
Cla002012	Unknown Protein	Unknown Protein	0.876207	1	0.966753	0.0928465	0.562461
Cla002013	Unknown Protein	Unknown Protein	0.51605	1	1	1	1
Cla002015	Cysteine protease ATG4b	F4J9I3_ARATH	0.341094	1	0.919946	0.795814	0.650354
Cla002019	Pentatricopeptide repeat-containing protein	D7MPU5_ARALL	0.730098	1	1	0.574714	0.908688
Cla002020	Unknown Protein	Unknown Protein	0.551246	1	1	1	1
Cla002023	ATP-dependent RNA helicase mitochondrial (SUV3)	Q9SMX1_ARATH	0.336327	1	0.776852	0.839621	1
Cla002024	Unknown Protein	Unknown Protein	0.846841	1	1	1	1
Cla002025	Late-embryogenesis abundant protein 2	C6T750_SOYBN	0.412388	1	0.741845	0.493913	0.0955752
Cla002028	Unknown Protein	Unknown Protein	0.555115	1	1	1	1
Cla002030	Calcium binding protein	B5QST3_PARJU	8.23145e-39	1.92854e-15	4.87024e-19	0.512151	1
Cla002033	Importin like protein	Q56W71_ARATH	0.38591	1	0.98492	1	1
Cla002034	Transcription factor	D7LJX4_ARALL	0.950916	1	1	0.00456977	0.000361376
Cla002035	Signal peptide peptidase family protein expressed	Q53P98_ORYSJ	0.665757	1	1	0.95876	0.730582
Cla002040	Late embryogenesis abundant hydroxyproline-rich glycoprotein	Q1PEU2_ARATH	1.28552e-17	5.22651e-07	3.8945e-09	0.291704	1
Cla002042	Xyloglucan endotransglucosylase/hydrolase 8	C0IRG7_ACTDE	0.481937	0.958119	1	0.383155	0.629655
Cla002044	Mitotic-spindle organizing protein 1B	MZT1B_ARATH	0.818732	0.94704	1	0.932264	0.718094
Cla002045	Inner membrane ALBINO3-like protein	Q5SNL9_ORYSJ	0.00685802	0.678844	0.0921243	0.325694	0.905195
Cla002046	Unknown Protein	Unknown Protein	0.355702	0.78296	0.966753	0.121847	0.52348
Cla002047	Unknown Protein	Unknown Protein	0.876226	1	1	0.971268	0.38586
Cla002048	Inner membrane ALBINO3-like protein	Q5SNL9_ORYSJ	0.299313	1	0.560164	1	0.70486
Cla002049	Unknown Protein	Unknown Protein	0.66734	1	1	0.590303	0.41373
Cla002053	DNA-directed RNA polymerase II subunit 3	A4RSP9_OSTLU	0.923153	1	1	0.92187	0.460914
Cla002054	Protein pelota homolog	E6ZH58_DICLA	0.338506	0.889107	1	1	0.798396
Cla002060	Uncharacterized methyltransferase WBSCR22	E2C601_HARSA	0.586946	1	1	0.629456	0.623399
Cla002065	Wall-associated receptor kinase 2	WAK2_ARATH	0.886684	1	1	0.285586	1
Cla002067	Receptor-like protein kinase At3g21340	RLK6_ARATH	0.878715	1	1	0.395767	0.340585
Cla002069	Transmembrane anterior posterior transformation protein 1 homolog	TAPT1_XENLA	0.772719	1	1	0.922306	1
Cla002071	MLO-like protein 9	C6EWF1_VITVI	0.0953525	0.114893	1	2.01301e-10	8.68075e-05
Cla002075	Glutaredoxin	B9HGW6_POPTR	0.522674	1	0.996243	4.25225e-05	5.9653e-05
Cla002080	Zinc finger family protein	D7MN23_ARALL	0.858655	1	1	1	0.708276
Cla002082	LOC495158 protein	Q5XGR7_XENLA	0.322313	0.982793	0.812879	0.667274	0.431582
Cla002084	WRKY transcription factor-b	Q5DJU0_CAPAN	0.650022	1	0.734657	0.00782	3.21038e-06
Cla002086	Short-chain dehydrogenase/reductase SDR	D6BC61_9ACTO	0.614616	1	1	0.341475	0.257233
Cla002087	Unknown Protein	Unknown Protein	0.51605	1	1	1	1
Cla002091	Short-chain dehydrogenase/reductase SDR	B8D5N9_DESK1	0.535433	0.980696	1	1	1
Cla002097	Unknown Protein	Unknown Protein	0.99749	1	1	0.478855	0.901916
Cla002098	Yellow stripe-like transporter 12	E3UJZ2_MAIZE	0.94776	1	1	0.932264	1
Cla002099	Transcription factor-like	Q650T3_ORYSJ	0.842129	1	1	0.681863	1
Cla002103	Tubby-like F-box protein 6	F4HT64_ARATH	0.726466	1	1	0.883593	0.758545
Cla002106	Ribosome biogenesis GTPase YqeH	E5V332_9BACL	0.360055	0.929825	1	1	0.742316
Cla002114	Zinc finger family protein	D7MD22_ARALL	0.113294	1	0.884449	1	1
Cla002115	Niemann-pick C1	Q17FP9_AEDAE	0.100231	0.899379	0.747851	0.706923	0.555993
Cla002116	Niemann-Pick C1 protein	F4I9G5_ARATH	0.269991	1	0.777429	0.552715	0.195726
Cla002117	Cholesterol transport protein	B9H5I2_POPTR	0.87632	1	1	0.872381	0.328598
Cla002118	Pentatricopeptide repeat-containing protein	D7L8S9_ARALL	0.794838	1	1	0.549796	0.102605
Cla002120	U-box domain-containing protein 10	B3H660_ARATH	8.02638e-14	0.000148768	0.00101748	0.971383	1
Cla002125	Unknown Protein	Unknown Protein	0.891697	0.946309	0.591408	1	0.0559439
Cla002130	Chitobiosyldiphosphodolichol beta-mannosyltransferase	B0WIW8_CULQU	0.0949253	0.977042	0.608134	0.839621	0.422527
Cla002131	Pentatricopeptide repeat-containing protein	D7LZR6_ARALL	0.6813	1	0.815217	0.0312921	0.00012847
Cla002132	Unknown Protein	Unknown Protein	0.355702	1	1	0.839621	1
Cla002137	Unknown Protein	Unknown Protein	0.1557	1	0.654275	0.389552	0.0940982
Cla002138	Salt tolerant protein	B6UAT8_MAIZE	0.399077	1	0.835916	1	0.957099
Cla002139	Phd finger protein	E5GCG3_CUCME	0.96086	1	1	0.606976	0.161655
Cla002140	Phd finger protein	E5GCG2_CUCME	0.133388	1	0.171518	0.789797	0.0280821
Cla002141	Histone acetyltransferase	B9H794_POPTR	0.570209	1	0.966753	0.862335	0.533924
Cla002142	Unknown Protein	Unknown Protein	0.615946	1	0.966753	0.0393023	0.119487
Cla002144	mRNA clone RTFL01-09-F11	E4MWR8_THEHA	0.637111	1	0.950806	2.71075e-07	4.11225e-05
Cla002146	Non-specific lipid-transfer protein	Q2PE70_ARATH	1.596e-27	3.74973e-22	0.0198862	5.17917e-13	1
Cla002147	Pentatricopeptide repeat-containing protein	D7M1C9_ARALL	0.842129	1	0.919946	0.75254	0.102605
Cla002148	Acetyl-CoA carboxylase 3	E6Y6S4_ARAHY	0.71741	0.79992	1	0.781694	0.643785
Cla002149	tRNA modification GTPase mnmE	F5UAZ2_9CYAN	0.48498	1	0.872533	1	0.682941
Cla002150	Sulfate transporter 2	Q9AT47_SOLLC	0.0096081	0.727326	0.289925	0.285586	0.573725
Cla002151	Sulfate transporter	A7YF68_MAIZE	0.000205468	0.00260254	0.475516	4.09859e-08	0.000181554
Cla002152	Os03g0385301 protein	C7J0C5_ORYSJ	0.853311	1	0.960347	1	0.298568
Cla002154	60S ribosomal protein L7a	B4FPB7_MAIZE	0.604252	1	1	0.0946283	0.075764
Cla002155	Pollen Ole e 1 allergen and extensin family protein	F4JEV5_ARATH	0.195507	0.339113	1	0.478855	0.0362676
Cla002157	Membrane-anchored ubiquitin-fold protein 2	D7M7C8_ARALL	0.871656	1	1	1	0.727477
Cla002161	Glutaredoxin	B9GF65_POPTR	0.0383562	1	0.187466	0.0533111	1
Cla002163	Cation/H(+) antiporter 27	F4K9H0_ARATH	0.367548	1	1	1	1
Cla002165	Palmitoyltransferase	F1L2U4_ASCSU	0.896532	1	1	0.65007	0.803152
Cla002166	Glycerophosphodiester phosphodiesterase GDE1	B2WNF5_PYRTR	0.355702	1	0.00416392	0.511668	0.0102534
Cla002167	Unknown Protein	Unknown Protein	0.555115	1	1	1	1
Cla002170	NAC domain protein IPR003441	B9N0W9_POPTR	0.0205817	0.0161567	0.800322	1	0.243577
Cla002171	Pentatricopeptide repeat-containing protein	D7L2Q7_ARALL	0.566912	1	0.98492	1	1
Cla002172	V-type proton ATPase subunit e 1	E3TED9_ICTPU	0.616566	1	0.930666	0.609576	0.250544
Cla002174	Glucan endo-1 3-beta-glucosidase 6	B6TW83_MAIZE	0.949999	1	1	0.00590845	0.00238143
Cla002175	Aspartyl protease family protein	D7KF83_ARALL	6.67242e-43	5.96329e-13	1.89998e-14	0.577949	0.899424
Cla002176	Aspartyl protease-like protein	F4IAD5_ARATH	3.78856e-11	0.000103057	5.51836e-06	0.991757	0.957099
Cla002177	Homology to unknown gene	Q00YK5_OSTTA	0.535433	1	1	0.0262518	0.0530592
Cla002178	Thioredoxin f	A9PI12_POPTR	0.421305	0.962225	1	0.141489	0.0404696
Cla002179	Acyl carrier protein	E6Y2N3_SAPSE	0.494946	1	1	0.305483	0.284529
Cla002180	Unknown Protein	Unknown Protein	0.819664	0.940504	1	0.0805661	0.986064
Cla002181	Unknown Protein	Unknown Protein	0.635018	1	1	0.975256	1
Cla002182	Unknown Protein	Unknown Protein	0.581441	1	0.919946	1	0.803152
Cla002183	Activator of heat shock protein ATPase homolog 1	B5X2T4_SALSA	0.893766	1	1	0.0299124	0.0462548
Cla002184	RNA-binding region RNP-1 (RNA recognition motif) Pyridoxal-dependent decarboxylase	A2Q361_MEDTR	0.112272	0.607134	0.919946	0.37625	0.725329
Cla002186	GDSL esterase/lipase	F4JZZ2_ARATH	0.0543046	0.000640407	1	5.64028e-06	0.957099
Cla002190	Unknown Protein	Unknown Protein	0.555115	1	1	1	1
Cla002191	Carboxyl-terminal proteinase	B6SL47_MAIZE	0.336126	0.860458	0.996729	0.541782	0.261298
Cla002193	Pentatricopeptide repeat-containing protein	D7LLV1_ARALL	0.51605	1	0.734657	0.860814	0.189444
Cla002194	Flavin-binding kelch repeat F-box 1	E3TPZ7_HELAN	0.220243	0.808818	0.919946	0.0122025	0.0291731
Cla002195	Unknown Protein	Unknown Protein	0.525898	0.0729537	1	0.186339	0.359444
Cla002196	SEC14 cytosolic factor family protein	D7KSL2_ARALL	0.569694	0.910485	1	0.307449	0.0239263
Cla002201	SEC14 cytosolic factor	E7R1X1_PICAD	0.232838	0.42412	0.76304	1	0.832023
Cla002202	Aspartate-semialdehyde dehydrogenase	B6TWW1_MAIZE	0.878572	1	1	0.386313	0.140496
Cla002203	Unknown Protein	Unknown Protein	0.535433	1	1	1	1
Cla002204	U-box domain-containing protein	D7MID4_ARALL	0.530043	1	0.834311	0.000924108	1.09547e-05
Cla002205	PLATZ transcription factor family protein	A8MQN6_ARATH	0.427894	0.701653	1	0.867793	0.0978839
Cla002206	RNA recognition motif containing protein	B6TAS2_MAIZE	0.993457	1	1	0.28684	0.126348
Cla002207	Cyclin	Q39331_BRANA	0.00660242	0.320928	0.187466	0.606976	0.744102
Cla002208	Heat stress transcription factor A3	D1M7W9_SOLLC	0.769679	1	1	0.938733	1
Cla002209	Vacuolar iron transporter	C4B8E4_TULGE	0.555488	1	1	1	0.957099
Cla002210	Vacuolar iron transporter	C4B8E4_TULGE	0.908431	1	1	1	1
Cla002211	Vacuolar fusion protein CCZ1 homolog	CCZ1_DICDI	0.476507	0.980721	1	1	0.830953
Cla002212	Carboxyl methyltransferase 4	B0ZB58_HUMLU	0.667871	0.896538	1	0.108667	0.710879
Cla002213	Carboxyl methyltransferase	Q70T29_BIXOR	0.898347	0.588142	0.884449	0.285586	0.555993
Cla002214	RNA-dependent RNA polymerase 1b	E9NWK7_CUCSA	0.766486	1	0.593164	0.572127	0.392397
Cla002216	COP1-Interacting ProteinI 7 (CIP7)	Q7GDB1_ARATH	0.864466	1	1	0.0747248	0.00581968
Cla002217	NAC domain protein IPR003441	B9IDF8_POPTR	0.532328	1	1	1	1
Cla002218	Kinesin-like	Q6Z9U4_ORYSJ	0.466757	0.982793	1	1	1
Cla002219	Dehydration-responsive protein-like	Q5VRG9_ORYSJ	0.132968	0.982793	0.185644	0.327077	0.0126171
Cla002220	Formin 2B	C7BGM9_9BRYO	0.197904	1	0.585375	0.718245	0.192234
Cla002221	Amino acid permease-like protein	B2ZME9_9ASTR	0.843134	1	0.754403	1	0.126425
Cla002222	Integral membrane family protein	D7L995_ARALL	0.60467	1	0.954847	1	0.721735
Cla002224	ATP-dependent DNA helicase Q1	E5SD27_TRISP	0.096332	1	0.096845	0.222307	1
Cla002225	G patch domain and KOW motifs	Q5M7L0_XENTR	0.932167	1	0.966753	0.657592	0.979132
Cla002226	Beta-amylase	B9HKX1_POPTR	0.22049	0.956177	0.884449	0.485132	0.474916
Cla002227	Formin 3	F4JJE7_ARATH	0.471593	0.830486	1	0.011839	0.000195299
Cla002228	UDP-glycosyltransferase 74 F1	F4IS54_ARATH	0.713987	1	1	0.92455	1
Cla002229	Leucine-rich repeat/extensin	A3KD20_NICPL	0.972523	1	1	0.971268	1
Cla002230	Mitochondrial ADP/ATP carrier proteins	Q2UU95_ASPOR	0.664359	1	0.944398	0.167211	0.0215319
Cla002231	Likely protein kinase	Q5AFC9_CANAL	0.367548	0.982793	0.966753	0.681245	0.708276
Cla002232	Squamosa promoter binding-like protein	Q52UU1_BETPL	0.990894	1	1	0.163419	0.908688
Cla002233	Targeting protein for XKLP2	F4I2H7_ARATH	0.989641	1	1	1	0.918835
Cla002234	Protein phosphatase 2C	Q6QLU0_SOLLC	0.416421	0.78296	1	3.20953e-07	8.33549e-10
Cla002235	Zinc finger CCCH domain-containing protein 37	E9CEA3_CAPO3	0.685377	1	1	0.286779	0.163311
Cla002236	Ca-transporting ATPase	F8NSM8_SERL9	0.872336	1	1	0.902794	1
Cla002237	Ethylene-responsive transcription factor	A5HSG1_9FABA	2.87384e-05	0.191194	0.0797337	0.00118783	0.000250731
Cla002238	Protein binding / ubiquitin-protein ligase/ zinc ion binding	D8LG18_ECTSI	0.931813	1	1	0.368752	0.112731
Cla002239	ATP-dependent zinc metalloprotease FtsH 4	Q10W04_TRIEI	0.72692	0.891987	1	0.0161095	0.236512
Cla002240	Pentatricopeptide repeat-containing protein	F4IJ39_ARATH	0.438753	0.868496	1	1	1
Cla002241	Trehalose-6-phosphate synthase	E5GC29_CUCME	0.783686	1	0.876293	0.10464	0.00189445
Cla002242	Ras-related protein Rab-25	RAB25_CANFA	0.881322	1	0.919946	0.10498	0.00106992
Cla002243	WRKY transcription factor 5	A7UGD2_SOLTU	0.0204936	0.0341611	0.855238	1.20175e-08	5.42767e-05
Cla002244	Unknown Protein	Unknown Protein	0.768382	1	1	0.0376969	0.24157
Cla002245	Chaperone protein DnaJ 1	B5G802_9ACTO	0.821564	0.989494	1	0.00105507	0.0348399
Cla002246	50S ribosomal protein L5	RL5_XANP2	0.80579	1	0.98492	0.0614227	0.0045342
Cla002247	Pentatricopeptide repeat-containing protein	D7MRB7_ARALL	0.302727	0.657445	0.98492	0.994925	0.937977
Cla002248	Zinc finger family protein	D7M766_ARALL	0.917322	1	1	0.704788	0.808145
Cla002249	Aspartate aminotransferase	B9IA57_POPTR	0.1867	1	0.728995	0.0147427	0.00175446
Cla002250	Kinase family protein	D7M6L5_ARALL	0.592265	1	1	0.91966	1
Cla002251	Peroxidase	Q58GF4_9ROSI	0.319502	1	0.397993	1	0.247384
Cla002252	Receptor protein kinase-like protein	Q9LJU5_ARATH	0.804127	1	1	1	0.803152
Cla002253	Sec1 family domain-containing protein 2	F4WKT2_ACREC	0.51605	1	0.913921	0.873398	1
Cla002254	Multiprotein bridging factor 1	Q9LL86_SOLTU	0.943953	1	1	0.892821	0.62455
Cla002255	More axillary branches 2	F5AIC4_HELAN	0.634883	0.989494	1	0.563176	1
Cla002256	Unknown Protein	Unknown Protein	0.941773	1	1	0.259683	0.328594
Cla002257	Transcription factor	D7LW59_ARALL	0.532328	1	1	1	1
Cla002258	Light-dependent short hypocotyls 1	D7M6V0_ARALL	0.696301	1	1	0.423498	0.803152
Cla002259	Phosphoenolpyruvate carboxylase	A7UH66_9ROSI	0.891899	1	1	0.334267	0.529628
Cla002262	14-3-3-like protein GF14 Epsilon	E3U8P1_THESL	0.993399	1	1	1	0.809685
Cla002263	HAD family hydrolase	F3F3N5_9PSED	0.80777	1	1	0.734727	1
Cla002264	Basic helix-loop-helix domain-containing protein	F4JIJ7_ARATH	0.804127	1	1	1	0.243775
Cla002265	Plant-specific domain TIGR01615 family protein	B6UDN7_MAIZE	0.881399	1	1	3.3358e-07	7.69267e-07
Cla002266	Lectin-receptor like protein kinase 3	A2V6V5_TOBAC	0.532328	0.819111	1	0.41398	0.988045
Cla002267	Unknown Protein	Unknown Protein	0.982871	1	1	1	1
Cla002268	Unknown Protein	Unknown Protein	0.770717	0.907213	1	3.48777e-06	0.00614793
Cla002269	Major allergen Api g 2	ALL2_APIGR	0.555115	0.781321	1	0.994925	0.52348
Cla002270	Two-pore calcium channel 3	B8PXK0_STRPU	0.622139	1	0.943588	1	0.74253
Cla002271	Os05g0169400 protein	Q0DKE7_ORYSJ	0.367548	1	0.84763	0.977612	0.555993
Cla002272	Os05g0169400 protein	Q0DKE7_ORYSJ	0.825487	1	1	1	0.985712
Cla002273	Unknown Protein	Unknown Protein	0.957083	1	0.888176	1	0.224502
Cla002274	CASP-like protein RCOM_1174750	CSPL6_RICCO	0.51605	1	1	1	1
Cla002275	Unknown Protein	Unknown Protein	0.0453063	1	0.074033	0.0239376	0.677108
Cla002276	GPI-anchored protein	B6T982_MAIZE	1.16563e-44	6.26072e-15	6.89178e-21	0.0626655	1
Cla002277	RING finger protein 5	B6T0C5_MAIZE	0.74671	1	0.966753	1	0.803152
Cla002278	Pentatricopeptide repeat-containing protein	D7L4J3_ARALL	0.374127	1	0.740325	0.549796	0.937977
Cla002279	Pentatricopeptide repeat-containing protein	D7L4J3_ARALL	0.858149	1	1	0.624688	0.786691
Cla002280	Cc-nbs-lrr resistance protein	B9NCG3_POPTR	0.810776	1	0.875887	0.815461	0.596989
Cla002281	CAAX amino terminal protease family protein	Q94K61_ARATH	0.180867	1	0.39677	0.94781	0.610038
Cla002282	Cc-nbs-lrr resistance protein	B9NCG3_POPTR	0.39952	1	1	0.839621	1
Cla002283	Expansin B1	C8CC40_RAPSA	0.301725	1	0.544479	4.88932e-08	3.01738e-10
Cla002284	Ubiquitin carboxyl-terminal hydrolase family protein	D7MB42_ARALL	0.561258	1	1	0.569163	0.368216
Cla002285	F-box family protein	B9HCN7_POPTR	0.492922	1	1	0.540532	0.387051
Cla002286	E3 ubiquitin-protein ligase CG7694	RN181_DROME	0.600131	1	1	0.416309	0.499744
Cla002287	Alpha/beta superfamily hydrolase	B9P114_PROMA	0.308035	0.719462	1	0.946503	0.767946
Cla002288	Unknown Protein	Unknown Protein	0.168774	0.91079	0.654081	0.436575	0.644216
Cla002289	3-ketoacyl-CoA synthase	Q8VWP9_GOSHI	0.605866	0.693662	1	0.932264	0.332541
Cla002290	Cation/H(+) antiporter 18	CHX18_ARATH	0.840799	1	1	0.867793	0.567994
Cla002291	Alpha-amylase	E5GCI0_CUCME	0.000190026	0.459379	0.00894023	0.823102	0.088381
Cla002296	Unknown Protein	Unknown Protein	0.89129	1	0.919946	0.868761	0.70178
Cla002297	Unknown Protein	Unknown Protein	0.532328	1	1	0.932264	1
Cla002300	F-box family protein-like	Q307Y5_SOLTU	0.24806	0.532166	1	0.846749	0.811758
Cla002312	Phosphoenolpyruvate carboxylase	A6YM33_RICCO	0.911381	1	1	0.442147	1
Cla002313	Nudix hydrolase 1	A6ANR4_VIBHA	0.885254	1	1	1	1
Cla002314	Plant-specific domain TIGR01570 family protein	B6TX93_MAIZE	0.965721	1	1	1	1
Cla002315	Protein IDA	IDA_ARATH	0.410834	0.940504	0.983393	0.0678497	0.0434809
Cla002316	Nuclear matrix constituent-like protein 1	E5GCT1_CUCME	0.412283	1	0.821983	1	0.577609
Cla002317	Nuclear matrix constituent protein-like protein	F4HP35_ARATH	0.768398	1	0.80277	1	0.190897
Cla002318	Protein LSM14 homolog B	E6ZFT9_DICLA	0.54536	1	0.98492	1	1
Cla002319	Taurine catabolism dioxygenase TauD/TfdA	F6CSV7_9GAMM	0.00967398	0.940504	0.286282	0.621195	1
Cla002320	Chloroplast unusual positioning 1B	A2V814_9BRYO	0.816911	1	1	0.839621	1
Cla002321	CLAVATA3/ESR (CLE)-related protein 12	CLE12_ARATH	0.597322	1	1	0.751905	1
Cla002325	Aspartyl protease family protein	Q9LI73_ARATH	0.621402	1	1	0.591746	0.555993
Cla002326	Unknown Protein	Unknown Protein	0.993935	1	1	1	1
Cla002327	rRNA/tRNA 2&apos	rRNA/tRNA 2&apos	0.794298	1	1	0.998669	0.728527
Cla002328	Acid beta-fructofuranosidase	Q575T1_WHEAT	0.910427	1	1	0.450447	0.435369
Cla002329	Valyl-tRNA synthetase	Q7G2B1_ORYSJ	0.365581	0.940504	1	0.455479	0.200336
Cla002330	Ethylene-responsive transcription factor 1	ERF1_ORYSJ	0.335666	0.388471	1	0.000592268	3.58098e-07
Cla002331	BCL-2 binding anthanogene-1	B4FV61_MAIZE	0.610092	1	0.876293	0.984551	0.315975
Cla002332	Protein SEUSS-like 2	Q94BP0_ARATH	0.333002	1	0.919946	1	1
Cla002333	Protein SEUSS-like 2	Q94BP0_ARATH	0.69967	1	0.959062	1	0.831795
Cla002334	F-box family protein	B9GPV2_POPTR	0.975671	1	1	0.710071	1
Cla002335	F-box protein PP2-B1	PP2B1_ARATH	0.896285	1	1	0.22637	0.139835
Cla002337	Cytochrome P450	B9I4C8_POPTR	0.555115	1	1	1	1
Cla002338	Cytochrome P450	B9I4C8_POPTR	0.51605	1	1	1	1
Cla002339	Os01g0617600 protein	Q0JL81_ORYSJ	0.932612	1	1	0.891314	0.297941
Cla002340	Pentatricopeptide repeat-containing protein	D7LS86_ARALL	0.516587	1	0.812879	1	0.7476
Cla002341	Yip1 domain containing protein expressed	D8L9M4_WHEAT	0.836066	1	1	0.323678	0.255876
Cla002342	Ankyrin repeat-rich protein	C7EC57_NICBE	0.257297	0.830486	1	1	0.865613
Cla002343	Chromosome transmission fidelity protein 8	F4KEU5_ARATH	0.993474	1	1	0.948275	1
Cla002344	Luc7-like protein 3	F1KZQ2_ASCSU	0.673623	1	0.884096	1	0.607912
Cla002345	Sugar phosphate exchanger 2	B5X3A0_SALSA	0.877515	0.980721	0.734657	0.725782	0.323551
Cla002346	DNA polymerase delta subunit 4 family	D7KJU8_ARALL	0.715751	1	1	1	0.976415
Cla002347	Pollen allergen Phl p 11	B6T2Z8_MAIZE	1.20106e-104	2.56089e-38	6.65507e-39	0.609576	0.832023
Cla002348	Dual-specificity tyrosine-(Y)-phosphorylation regulated kinase	F2QQX7_PICP7	0.296662	1	0.638247	0.657959	0.13108
Cla002349	Unknown Protein	Unknown Protein	0.996589	1	1	0.592318	0.118099
Cla002350	DNA helicase-like	Q9FGC2_ARATH	0.595096	1	0.930984	0.00148161	6.42277e-05
Cla002351	ABC transporter G family member 29	F4J1I6_ARATH	0.982871	1	1	1	1
Cla002352	NADH-ubiquinone oxidoreductase subunit	F0XCF8_GROCL	0.914531	1	1	0.78294	0.803152
Cla002353	Lipid A export permease/ATP-binding protein MsbA	F2BW72_9FIRM	0.354582	0.970093	0.993776	0.839621	0.652288
Cla002354	Ycf20-like protein	YC20L_SYNY3	0.84659	1	1	1	0.55088
Cla002355	Molybdenum cofactor sulfurase	C9SRE5_VERA1	0.532328	1	0.815906	0.823102	1
Cla002356	MADS-box transcription factor 2	D1MFS7_HEVBR	0.974923	0.537853	0.271991	0.0569078	0.359444
Cla002357	Unknown Protein	Unknown Protein	0.51605	1	1	1	1
Cla002358	5-dehydro-2-deoxygluconokinase	IOLC_LISIN	0.73182	1	1	0.714452	0.332541
Cla002359	Phosphoglucomutase	C1MKX8_MICPC	0.000240677	0.528393	0.00375659	0.15997	0.000882719
Cla002360	Unknown Protein	Unknown Protein	0.993399	1	1	0.839621	0.803152
Cla002361	Phosphoglucomutase	A8J8Z1_CHLRE	0.0140662	0.926089	0.0815308	0.110318	0.00116064
Cla002362	Gibberellin 20-oxidase	Q8GT56_CUCMA	0.982871	1	1	1	1
Cla002364	ATP-dependent RNA helicase	Q6L724_HORVU	0.625928	1	1	0.492006	0.38586
Cla002365	60S ribosomal protein L7a	B4FPB7_MAIZE	0.622833	0.946309	1	0.665518	0.148632
Cla002366	60S ribosomal protein L7a	B4FPB7_MAIZE	0.667308	1	1	0.423498	0.114619
Cla002367	Uncharacterized oxidoreductase Mb1385	Y1385_MYCBO	0.924802	0.946309	1	6.2339e-05	0.0174874
Cla002369	Os11g0544200 protein	Q0ISA1_ORYSJ	0.713431	1	0.888176	1	0.364582
Cla002370	Transmembrane emp24 domain-containing protein 10	B4FVH9_MAIZE	0.998523	1	1	0.894023	0.574847
Cla002372	F-box family protein	D7KLJ3_ARALL	0.982871	1	1	1	1
Cla002373	DNA-directed RNA polymerases i II and III subunit rpabc3	E3TDA3_9TELE	0.445851	1	0.919946	0.345112	0.402515
Cla002374	RLI and DUF367 domain-containing protein	C0NGE8_AJECG	0.0085844	0.600127	0.373215	0.994925	0.79118
Cla002375	Unknown Protein	Unknown Protein	0.459102	0.946309	1	0.487741	0.225155
Cla002376	(Dimethylallyl)adenosine tRNA methylthiotransferase MiaB	D0MD31_RHOM4	0.978099	1	1	0.217878	0.0106119
Cla002377	Unknown Protein	Unknown Protein	0.532328	1	1	1	1
Cla002378	Unknown Protein	Unknown Protein	0.405374	0.940504	1	0.423498	0.832023
Cla002379	Integral membrane protein Rhomboid family protein	A8DJM0_9BACT	0.532328	1	1	0.0415597	0.108844
Cla002383	Unknown Protein	Unknown Protein	0.535433	1	1	1	1
Cla002385	AT5g24690/MXC17_8	Q93W02_ARATH	0.810888	1	1	0.894079	1
Cla002386	Os12g0283800 protein	Q0INW6_ORYSJ	0.868273	1	1	0.655069	0.990551
Cla002387	Elongation of very long chain fatty acids protein pu	F0WBV5_9STRA	0.300673	1	0.0934616	0.0205579	1
Cla002389	Elongation of very long chain fatty acids protein 4	E2BVV2_HARSA	0.15562	0.940504	1	0.932264	1
Cla002392	Cytochrome c oxidase assembly protein CtaG	D7KB85_ARALL	0.727293	1	1	0.981707	0.642642
Cla002393	Acyl-coenzyme A oxidase	B9HFM8_POPTR	0.941773	1	1	0.306027	0.311234
Cla002394	BZIP transcription factor	D3YBE4_TRIRP	0.802357	1	1	0.0837817	0.023647
Cla002395	Ethylene insensitive-like protein	D3YBE3_TRIRP	0.258422	1	1	1	1
Cla002397	Pollen allergen Phl p 11	B6T2Z8_MAIZE	0.355702	1	1	0.839621	1
Cla002398	Auxin-regulated protein	Q945F5_SOLLC	0.341094	0.940504	0.876293	0.0226358	0.0423963
Cla002399	Metal ion binding protein	B6TZ00_MAIZE	0.298659	0.657445	1	0.0226358	0.555993
Cla002400	NAC domain protein IPR003441	B9IDH0_POPTR	0.765472	1	0.947419	0.237434	0.0252637
Cla002402	Calcium binding protein	D0ELG3_LEPLT	4.54609e-05	0.171423	0.0929862	1	1
Cla002404	Band 7 stomatin family protein	C1MUP6_MICPC	0.982871	1	1	0.0225386	0.00370686
Cla002405	Serine protease inhibitor Kazal-type family protein	F4JG23_ARATH	0.0416695	0.6942	0.612491	0.497881	0.499028
Cla002406	Unknown Protein	Unknown Protein	7.80801e-76	5.39661e-26	1.85008e-28	0.54161	1
Cla002407	DNA mismatch repair muts family protein	D7MTP1_ARALL	0.22153	1	0.752826	1	0.843589
Cla002408	Unknown Protein	Unknown Protein	0.777801	1	0.966753	1	0.644216
Cla002409	DNA-binding protein BIN4	F4KH76_ARATH	0.148161	0.982657	0.666617	1	0.946022
Cla002410	GTP-binding protein At3g49725, chloroplastic	Y3725_ARATH	0.0901897	0.78296	0.609449	1	1
Cla002411	Unknown Protein	Unknown Protein	0.145012	1	0.0334009	0.831531	0.244344
Cla002412	GTP-binding protein HflX	D5RQ48_9PROT	0.340454	1	0.544479	0.66628	0.997884
Cla002413	GTP-binding protein At3g49725, chloroplastic	Y3725_ARATH	0.94724	1	1	1	1
Cla002414	Serine hydroxymethyltransferase	D7T5C1_VITVI	0.540777	0.952058	1	0.598966	0.165387
Cla002415	Oligopeptidase A	A9YWR9_MEDTR	0.561573	1	1	1	0.708276
Cla002416	Receptor-like protein kinase	Q8LEI6_ARATH	0.55158	1	0.952847	0.867793	0.79118
Cla002417	Oligopeptidase A	Q9LSL3_ARATH	0.502959	1	1	0.957047	0.916455
Cla002418	Unknown Protein	Unknown Protein	0.356461	0.0835113	1	0.040795	1.2798e-06
Cla002419	Homeobox leucine zipper protein	Q9XH73_PRUAR	0.00155234	0.00569638	0.591408	2.34182e-15	6.47967e-11
Cla002420	Ubiquitin/60s ribosomal protein L40	A6N9N1_ORNPR	0.998523	1	1	0.077994	0.00426068
Cla002421	Unknown Protein	Unknown Protein	0.51605	1	0.960099	0.844659	0.66633
Cla002422	RING-finger protein like	B6SVN2_MAIZE	0.886855	1	1	0.647001	0.478766
Cla002423	Unknown Protein	Unknown Protein	0.557061	1	0.913921	0.860814	1
Cla002424	Unknown Protein	Unknown Protein	0.0525379	0.851427	0.46596	1	0.708276
Cla002425	Homogentisate 1 2-dioxygenase	D7MTP0_ARALL	0.133467	0.905576	0.811367	0.000105023	6.75374e-05
Cla002426	Unknown Protein	Unknown Protein	0.325219	0.447772	1	0.983854	0.149722
Cla002427	IQ-domain 10	D7L3Y4_ARALL	0.459102	1	0.781009	0.318718	0.908688
Cla002428	Transcription factor	D6MK40_9ASPA	0.228324	0.676866	1	0.869426	0.301583
Cla002429	Bromodomain-containing factor 1	BDF1_YEAST	0.0849647	0.895852	0.69495	1	0.89408
Cla002430	Malate dehydrogenase	D7L3Y1_ARALL	0.0149148	0.765248	0.0816952	0.0226358	0.000329548
Cla002431	tRNA dimethylallyltransferase 9	F4K2Q7_ARATH	0.187746	0.692223	0.904512	0.742943	1
Cla002432	Protein trichome birefringence-like 33	F4IH21_ARATH	0.69087	0.262327	0.919946	0.867793	0.063445
Cla002433	Unknown Protein	Unknown Protein	0.801593	1	1	1	1
Cla002434	RNA binding protein	B6TJJ4_MAIZE	0.896209	0.931214	0.99186	0.90709	0.412901
Cla002435	Homology to unknown gene	Q01G44_OSTTA	0.313385	1	0.382246	0.545132	0.0485167
Cla002437	DAG protein	B6TDH1_MAIZE	0.467467	1	0.919946	0.938375	1
Cla002438	Receptor-like protein kinase	C6FF64_SOYBN	0.20204	1	0.780857	0.170156	0.0583424
Cla002439	Protein trichome birefringence-like 41	F4IWA8_ARATH	0.738195	1	0.487733	0.137373	0.913386
Cla002441	Unknown Protein	Unknown Protein	0.532328	1	1	1	1
Cla002442	Integral membrane family protein	D7KVT3_ARALL	0.480573	1	0.993653	0.284525	0.280369
Cla002443	WD repeat protein 18	B0WSI0_CULQU	0.978718	1	1	0.157642	0.216208
Cla002444	CONSTANS-like zinc finger protein	D0EP05_SOYBN	0.0277726	0.585221	0.697625	0.000214213	0.000492367
Cla002445	Cyclin	E3QQK9_COLGM	0.313537	1	0.603072	0.924926	0.243577
Cla002446	ATP-NAD/AcoX kinase	D5VSS5_METIM	0.737068	1	1	0.618233	0.143755
Cla002447	Dtdp-glucose 4 6-dehydratase	B8C5W5_THAPS	0.00631399	0.588142	0.0121678	0.528439	0.0209641
Cla002449	Unknown Protein	Unknown Protein	0.939405	1	1	0.229475	0.929212
Cla002450	Unknown Protein	Unknown Protein	0.520528	1	1	1	1
Cla002452	Unknown Protein	Unknown Protein	0.965721	1	1	0.421208	1
Cla002453	Unknown Protein	Unknown Protein	0.555115	1	1	1	1
Cla002459	Unknown Protein	Unknown Protein	0.532328	1	1	1	1
Cla002460	Unknown Protein	Unknown Protein	0.51605	1	1	1	1
Cla002461	Unknown Protein	Unknown Protein	0.555115	1	1	1	1
Cla002462	Unknown Protein	Unknown Protein	0.555115	1	1	1	1
Cla002465	Unknown Protein	Unknown Protein	0.51605	1	1	1	1
Cla002470	Alternative oxidase	D4P4J8_CITLA	0.00152996	0.359798	0.363246	0.00886575	0.00797783
Cla002474	Protein phosphatase 2C-like	A2Q6E4_MEDTR	0.555115	1	0.875667	0.402975	0.0477453
Cla002479	Unknown Protein	Unknown Protein	0.862899	1	1	0.618098	0.454945
Cla002480	Ribonuclease 2	B6TGK1_MAIZE	0.787651	1	1	0.839621	1
Cla002481	Ribonuclease 2	B6TGK1_MAIZE	0.973929	1	1	0.954588	0.893987
Cla002485	Os06g0220000 protein	Q0DDJ2_ORYSJ	0.633741	1	0.990327	3.88224e-15	3.65495e-16
Cla002486	Polyadenylate-binding protein family protein	D7MT99_ARALL	0.47507	1	0.822839	1	0.521149
Cla002487	Splicing factor 3B subunit 1	F4WUU2_ACREC	0.804497	1	1	0.839621	1
Cla002489	2-oxoglutarate/malate translocator	Q9FMF7_ARATH	0.52693	1	1	0.0310679	0.0235641
Cla002493	Riboflavin biosynthesis protein ribBA	Q6MCT5_PARUW	0.993935	1	1	1	1
Cla002497	Calcium-dependent protein kinase	F8V179_HEVBR	0.00717534	0.215321	0.686588	0.0440577	0.00410127
Cla002509	Unknown Protein	Unknown Protein	0.090957	0.560896	0.822839	0.0206188	0.0655466
Cla002510	Unknown Protein	Unknown Protein	0.0967747	1	0.0934475	1	0.0119683
Cla002511	Unknown Protein	Unknown Protein	0.118869	1	0.157506	0.971268	0.103816
Cla002512	ABC transporter A family member 1	F4IKZ5_ARATH	0.593009	1	0.498648	0.736993	0.0113276
Cla002513	Unknown Protein	Unknown Protein	0.0126152	0.803641	0.0629394	0.12904	0.00386697
Cla002514	Unknown Protein	Unknown Protein	0.307409	1	0.815217	0.609576	0.19997
Cla002515	ATP-binding cassette protein	F2TZ77_SALS5	0.112902	0.972212	0.653577	0.128831	0.0304992
Cla002516	Heat stress transcription factor	D4QAU8_CARPA	0.537544	1	0.791939	1	0.257233
Cla002517	Thioredoxin reductase	B9H9S9_POPTR	0.866483	1	0.960099	0.0897026	0.549584
Cla002519	Ribosome biogenesis GTP-binding protein YlqF	D5X8L0_THEPJ	0.172439	1	0.406775	0.932264	0.803188
Cla002520	P-loop containing nucleoside triphosphate hydrolase-like protein	Q8L607_ARATH	0.901677	1	1	0.949941	1
Cla002521	Plant-specific domain TIGR01570 family protein	B6TX93_MAIZE	0.787651	1	1	0.839621	1
Cla002526	Cytochrome P450	B9I6Y3_POPTR	0.355702	1	1	0.839621	1
Cla002527	BUD13 homolog (Predicted)	B0KWQ7_CALJA	0.397562	1	0.828492	0.971171	0.927627
Cla002528	1-phosphatidylinositol-4-phosphate 5-kinase	Q9LUM0_ARATH	0.0696176	0.0256145	1	0.994925	0.0855532
Cla002529	Unknown Protein	Unknown Protein	0.175667	1	0.884449	0.932264	1
Cla002538	Phytase	P93644_MAIZE	0.0817815	0.980696	0.336075	0.366274	0.93816
Cla002539	Phytase	Q9ZRQ5_MAIZE	0.0209656	0.504068	0.437132	0.949106	0.901916
Cla002543	Phytase	P93644_MAIZE	0.0306845	0.940504	0.574605	0.994925	1
Cla002545	Photosystem I P700 chlorophyll a apoprotein A1	E3W0J3_PRUPE	0.231211	0.966335	0.884449	0.994963	0.953676
Cla002550	Vacuolar cation/proton exchanger 2	B6UEI1_MAIZE	0.000128262	0.0285551	0.396734	0.183413	0.0134884
Cla002551	Uncharacterized RNA-binding protein C23E6.01c	F2QLP0_PICP7	0.309699	1	0.737803	1	0.797952
Cla002552	Homology to unknown gene	Q00XJ3_OSTTA	0.970501	1	1	1	0.842978
Cla002553	Transmembrane 9 superfamily protein member 4	B6U1D6_MAIZE	0.572538	1	0.98492	0.146984	0.0512788
Cla002556	Unknown Protein	Unknown Protein	0.72738	1	1	1	0.735355
Cla002557	Ankyrin repeat domain-containing protein 2	B6U990_MAIZE	0.871837	1	1	1	0.475756
Cla002558	Integral membrane protein like	B6TQ82_MAIZE	0.139309	0.777896	0.919946	9.91697e-05	1.16796e-05
Cla002562	Histone deacetylase	B9MZ37_POPTR	0.983175	1	1	0.451637	0.748735
Cla002563	Dihydroflavonol 4-reductase family	D7MD06_ARALL	0.734877	1	0.961623	1	0.550381
Cla002566	Unknown Protein	Unknown Protein	0.204089	1	1	1	1
Cla002567	Protein kinase	Q7DMT0_PEA	0.203198	0.055171	1	0.259683	0.638077
Cla002572	BTB/POZ domain-containing protein	D2KTV8_LOTJA	3.05085e-61	7.9726e-20	9.71492e-19	0.623572	0.401704
Cla002573	Pectate lyase	D3IZZ6_GOSBA	0.541492	1	1	3.87787e-10	2.62573e-10
Cla002574	Ufm1-specific protease	F1L1G0_ASCSU	0.962076	1	1	1	0.648069
Cla002575	Pentatricopeptide repeat-containing protein	D7M7W8_ARALL	0.69451	1	1	0.795788	1
Cla002576	Programmed cell death protein	F4YBE6_SOLNI	0.153177	0.713424	0.936996	0.810255	1
Cla002577	MA3 domain-containing protein	D7MNG0_ARALL	0.227707	0.584771	0.971608	0.943259	0.911472
Cla002578	TPR repeat-containing protein	B7K3M3_CYAP8	0.252453	0.810212	0.966753	0.655392	0.925819
Cla002579	Exodeoxyribonuclease III family protein expressed	Q2QTX4_ORYSJ	0.683641	0.111557	0.888176	0.0919928	0.431582
Cla002580	Lysine-specific demethylase 5A	F4WHF8_ACREC	0.227013	0.924041	0.919946	0.449331	0.303235
Cla002581	Zinc finger protein	F2TZX2_SALS5	0.0415018	0.940504	0.351889	0.327832	0.813229
Cla002582	Zinc finger CCCH domain-containing protein 67	F4K9A6_ARATH	0.521866	0.989494	1	1	0.799817
Cla002583	Phosphopantothenoylcysteine decarboxylase	B4FCR1_MAIZE	0.906766	1	1	0.490604	0.266796
Cla002584	GDSL esterase/lipase	F4HY89_ARATH	0.802194	0.451884	0.888176	0.000637432	0.7476
Cla002585	Zinc finger family protein	D7KQC9_ARALL	0.61363	1	1	1	1
Cla002586	B3 domain-containing protein Os02g0598200	Y2982_ORYSJ	0.713011	1	1	0.652944	0.380238
Cla002587	Telomere length regulation protein TEL2 homolog	TELO2_MOUSE	0.221943	0.635188	1	0.452095	0.998497
Cla002588	Protein embryo defective 2423	F4JF17_ARATH	0.449515	1	0.919946	0.994925	0.814351
Cla002589	Ribosome-like protein	B6TT66_MAIZE	0.655585	1	1	1	1
Cla002590	26S proteasome non-ATPase regulatory subunit	E5GBW6_CUCME	0.686118	1	1	0.327455	0.10207
Cla002591	ABC1 protein kinase	E9LD15_WHEAT	0.306587	0.979822	0.848344	1	1
Cla002592	Unknown Protein	Unknown Protein	0.928559	1	1	1	0.60095
Cla002593	Nucleoside diphosphate kinase	E5GBW3_CUCME	0.909156	1	0.877548	0.0100596	1.46824e-05
Cla002596	Unknown Protein	Unknown Protein	0.000300908	0.0564197	0.500434	0.259683	0.0291432
Cla002597	Glyceraldehyde-3-phosphate dehydrogenase	E5GBV9_CUCME	0.746902	1	1	0.000227703	7.02142e-05
Cla002598	Glyceraldehyde-3-phosphate dehydrogenase	E5GBV8_CUCME	0.646741	1	1	0.00140511	0.0114491
Cla002599	Unknown Protein	Unknown Protein	0.134304	0.484659	0.965699	0.703649	0.189304
Cla002600	AtIII18x5-like protein	D9YU68_ARAHA	0.87555	1	0.884449	1	0.0967772
Cla002601	Malate synthase	E3UZU8_CUCMA	0.51605	1	0.96071	4.01631e-11	3.88985e-12
Cla002602	CoA ligase	Q0S5S7_RHOSR	0.699673	1	0.574605	1	0.102605
Cla002603	4-coumarate-CoA ligase	E5GBV5_CUCME	0.970618	0.980696	0.854861	0.890452	0.0184074
Cla002604	4-coumarate-CoA ligase	E5GBV5_CUCME	0.612046	0.819585	1	0.765472	0.826757
Cla002605	WD-repeat protein	E5GBV4_CUCME	0.451866	0.781321	1	0.999374	0.358055
Cla002606	Os03g0169000 protein	Q0DUS7_ORYSJ	0.555115	0.931214	1	1	0.908688
Cla002607	Adenylate kinase	Q0WSP2_ARATH	0.665371	1	1	0.0548438	0.0162414
Cla002608	Receptor protein kinase-like protein	Q9FMT0_ARATH	0.311154	0.988827	0.930666	0.281238	0.243503
Cla002609	Argininosuccinate synthase	C6T9M0_SOYBN	0.907898	1	1	0.217811	0.581823
Cla002610	WD repeat protein 18	B0WSI0_CULQU	0.389868	0.616165	1	1	0.369493
Cla002611	Argininosuccinate synthase	B9S599_RICCO	0.736169	0.980721	1	0.0265599	0.000512825
Cla002612	Cycloeucalenol cycloisomerase	B6TK44_MAIZE	0.843238	0.980721	1	0.675188	0.0700987
Cla002613	Eukaryotic translation elongation factor 1 beta	B4P5U6_DROYA	0.61363	1	0.960099	0.050392	0.0067056
Cla002614	ATPase AAA family protein	C4M5T5_ENTHI	0.535433	1	0.90264	1	0.803152
Cla002615	UPF0428 protein CXorf56 homolog	C1BRI1_9MAXI	0.815566	1	0.983393	0.51595	1
Cla002616	Unknown Protein	Unknown Protein	0.810061	1	1	0.387125	0.1595
Cla002617	Exocyst complex component 7	F4K8Y6_ARATH	0.98587	1	1	0.000914987	1.17879e-05
Cla002618	Exocyst complex component 7	F4K8Y6_ARATH	0.450184	0.925171	1	0.00104257	5.17266e-05
Cla002619	Zinc finger family protein	D7KV22_ARALL	0.128829	0.0533385	1	1	0.175813
Cla002620	Ubiquitin-like modifier-activating enzyme 5	F4WR27_ACREC	0.862013	1	1	0.442147	0.228562
Cla002621	Deoxycytidylate deaminase-like	Q5JN09_ORYSJ	0.825254	1	1	0.0310222	0.229248
Cla002622	cDNA clone J013073G03 full insert sequence	B7ECI1_ORYSJ	0.684365	1	0.98492	0.663902	0.316487
Cla002623	Expressed protein	B3VV22_POPTN	0.743075	1	1	0.364481	0.42567
Cla002624	Molybdenum cofactor sulfurase	C0S2Y3_PARBP	0.737019	1	0.812879	0.00709627	0.70178
Cla002625	Protein transport protein sec61 gamma subunit	A2X1K6_ORYSI	0.731737	1	0.966753	0.822572	0.31002
Cla002626	Thylakoid lumenal 17.9 kDa protein, chloroplastic	TL1Y_ARATH	0.993495	1	1	0.371956	0.401971
Cla002627	Unknown Protein	Unknown Protein	0.846841	1	1	0.932264	0.158076
Cla002628	MADS box transcription factor 1	D9IFM1_ONCHC	0.932951	1	1	0.549796	1
Cla002629	F-box/LRR-repeat protein At5g63520	D7MPP7_ARALL	0.555115	1	1	1	1
Cla002630	Squamosa promoter-binding protein	B8Y9B2_PONTR	0.878153	1	1	0.751905	0.102605
Cla002631	SUMO-activating enzyme subunit 1	E2BIG4_HARSA	0.503045	1	1	0.945545	0.80795
Cla002632	Heavy-metal-associated domain--containing protein	F4KAE6_ARATH	0.089524	0.635613	0.776783	2.66955e-06	8.99921e-06
Cla002633	Acyl ACP-thioesterase	A9P5P2_ARAHY	1.17592e-30	1.84433e-12	9.68622e-16	0.536685	1
Cla002636	Dehydrogenase	D4FKM7_STAEP	1.07883e-11	3.1046e-09	0.0305004	0.00208376	1
Cla002637	Short-chain dehydrogenase/reductase SDR	Q08PN0_STIAD	0.355702	1	1	0.839621	1
Cla002638	Auxin responsive SAUR protein	Q2HTF2_MEDTR	0.555773	1	1	1	1
Cla002639	TPD1	Q6TLJ2_ARATH	0.913569	1	0.930353	0.69694	0.0324053
Cla002640	Bidirectional sugar transporter N3	NOD3_MEDTR	0.984093	1	1	1	0.908688
Cla002641	Bidirectional sugar transporter N3	NOD3_MEDTR	0.0692426	0.127506	0.961623	5.81242e-09	1.67261e-05
Cla002642	Cyclin-dependent protein kinase-like	Q9LSM7_ARATH	0.744237	1	0.916126	0.488387	0.0515327
Cla002643	Transcription factor	D6MKM4_9ASPA	0.127894	0.415604	0.865057	0.0689093	0.290202
Cla002644	Chromosome 14 contig 1 DNA sequence	Q00WF1_OSTTA	0.407408	1	0.888176	1	0.879967
Cla002645	Inducer of CBF expression 1	A3FM76_POPTR	0.270126	0.87426	0.966753	0.867793	1
Cla002646	JHL02.19 protein	E6NU19_9ROSI	0.0507407	0.631993	0.791739	0.932306	1
Cla002647	Chromophore lyase CpcT/CpeT 3	CPXT3_MICAN	0.312449	0.864416	1	0.75533	1
Cla002648	Calnexin	Q5NT70_SOYBN	0.802194	1	1	0.151889	0.131287
Cla002649	Receptor-like kinase	A7VM28_MARPO	0.067969	0.0286415	1	0.0416735	1
Cla002651	Peroxidase 57	D7LXN0_ARALL	0.532328	1	1	1	1
Cla002652	Unknown Protein	Unknown Protein	0.555115	1	1	1	1
Cla002653	Leucine-rich repeat receptor-like tyrosine-protein kinase At2g41820	Y2182_ARATH	1.83541e-24	1.88412e-08	7.32371e-16	0.159201	0.803152
Cla002654	Pentatricopeptide repeat-containing protein	D7KCG2_ARALL	0.485992	0.946309	1	0.544636	0.297941
Cla002655	At4g20130-like protein	C3URY5_9BRAS	0.535433	1	1	4.83467e-06	2.3973e-06
Cla002656	Unknown Protein	Unknown Protein	0.54058	1	0.558553	0.423528	0.00838261
Cla002657	Amino acid transporter	C3BAL2_BACMY	0.616866	0.109176	0.876293	0.595577	2.73357e-05
Cla002659	UDP-glycosyltransferase 76E11	U7E11_ARATH	0.861357	0.742031	0.919946	1	0.0734993
Cla002660	Fimbriata	Q6QVW8_MIMGU	0.367548	1	1	1	1
Cla002662	Conserved	Q092W7_STIAD	0.610499	1	0.888176	0.787316	0.200336
Cla002666	Pentatricopeptide repeat-containing protein	D7M761_ARALL	0.140771	1	0.394757	1	0.410499
Cla002670	Atozi1	A6N1R6_ORYSI	0.775165	1	1	0.585039	0.233059
Cla002671	Receptor-like kinase	A7VM28_MARPO	0.965721	1	1	1	1
Cla002675	Zinc finger family protein	D7KQE1_ARALL	0.894844	1	1	0.285586	0.368216
Cla002681	NAC domain protein IPR003441	B9IDF8_POPTR	0.355702	1	1	0.839621	1
Cla002682	Cadmium-induced protein AS8	CDI8_ARATH	0.955003	1	1	0.998057	0.929212
Cla002683	Mps one binder kinase activator-like 1A	B6U9F2_MAIZE	0.962717	1	1	1	1
Cla002684	Phenylcoumaran benzylic ether reductase-like protein	B9MUB3_POPTR	0.790541	1	1	0.383945	0.955134
Cla002685	Isoflavone reductase-like protein 1	Q3KN72_VITVI	0.535433	0.432287	1	0.013259	0.763164
Cla002686	Myb family transcription factor	D7L484_ARALL	0.898533	1	1	0.291353	0.10089
Cla002687	Structural constituent of ribosome	D7MTD9_ARALL	0.899403	1	1	0.144165	0.198597
Cla002688	RNA-directed DNA polymerase (Reverse transcriptase)	A2Q518_MEDTR	0.53329	0.657445	1	0.118356	1
Cla002689	4-coumarate-coa ligase	B9GZT7_POPTR	0.52729	0.792594	1	2.95169e-15	1.43814e-19
Cla002690	LrgB-like family protein	B6U217_MAIZE	0.298815	0.948281	0.919946	0.321459	0.320949
Cla002691	Phosphoribulokinase/uridine kinase	D4TVH5_9NOST	0.151099	0.305885	0.98492	0.947497	0.665667
Cla002692	ATP dependent RNA helicase	B3LHE4_YEAS1	0.137484	0.940504	0.753387	1	1
Cla002693	Plant-specific domain TIGR01615 family protein	B4FP41_MAIZE	0.169765	1	0.63087	0.236744	1
Cla002694	FIP1	B6TYF4_MAIZE	0.357882	1	0.658754	0.707823	0.0980691
Cla002695	FIP1	B6TYF4_MAIZE	0.13343	1	0.0600146	0.596818	0.00263321
Cla002696	U-box domain-containing protein 9	Q3EBB0_ARATH	0.761433	1	1	0.490026	0.374729
Cla002697	U-box domain protein	F0X8P8_GROCL	0.588828	1	1	0.918767	0.84166
Cla002698	Mitochondrial import receptor subunit TOM34	B5XCC7_SALSA	0.996015	1	1	0.751905	0.513548
Cla002699	ER lumen protein retaining receptor-like protein	Q9LSG1_ARATH	0.281759	1	0.0295996	0.781739	0.19997
Cla002700	ER lumen protein retaining receptor-like protein	Q9LSG1_ARATH	0.112031	1	0.00315762	0.297029	0.368216
Cla002701	Ninja-family protein Os03g0419100	NNJA3_ORYSJ	0.693094	0.690888	1	1	0.0697397
Cla002702	Unknown Protein	Unknown Protein	0.908431	1	1	0.713136	0.409454
Cla002704	Ethylene-responsive transcription factor-like protein	F4JS76_ARATH	0.544638	0.982793	1	0.430162	0.918835
Cla002705	Forkhead box S1	E9CCB0_CAPO3	0.835999	1	0.740325	1	0.103416
Cla002707	CCR4-NOT transcription complex subunit 8	B4FDJ4_MAIZE	0.321006	1	1	1	0.803152
Cla002708	Seed nucellus-specific protein	O22351_CITLA	0.632797	0.980696	1	0.247573	0.616246
Cla002709	Ubiquitin-protein ligase/zinc ion binding protein	F6M732_WHEAT	0.840688	1	1	0.607078	0.859785
Cla002710	Zinc finger family protein	D7L6H8_ARALL	0.761433	1	1	0.645966	0.986064
Cla002711	Unknown Protein	Unknown Protein	0.911236	1	1	0.839621	1
Cla002712	B-cell receptor-associated protein 31-like protein	Q9FJK4_ARATH	0.984093	1	1	0.284607	0.231433
Cla002713	NAC domain protein IPR003441	B9IDF8_POPTR	0.965721	1	1	1	1
Cla002714	Unknown Protein	Unknown Protein	0.965721	1	1	1	1
Cla002715	Os04g0376600 protein	C7J0T0_ORYSJ	0.739307	1	1	0.651788	0.595303
Cla002716	RING/U-box domain-containing protein	F4JS90_ARATH	1.10914e-06	0.0381286	0.00708414	1	0.725257
Cla002717	Cytochrome b5	A2WZK1_ORYSI	0.872897	1	1	0.092274	0.0546671
Cla002718	BTB/POZ domain-containing protein At5g48800	Y5880_ARATH	0.958093	1	1	0.791561	0.0995578
Cla002719	PPPDE peptidase domain containing 2a	Q6PC81_DANRE	0.547945	1	1	0.808963	0.937977
Cla002720	Unknown Protein	Unknown Protein	0.535433	1	1	1	1
Cla002721	Cyclin-dependent kinase inhibitor 3	F4K388_ARATH	0.527214	1	0.634404	0.831531	0.901916
Cla002722	Solute carrier family 35 member F5 (Predicted)	D3ZT80_RAT	0.872336	1	1	0.887518	1
Cla002723	NHL repeat containing protein	A0B8N4_METTP	0.936776	0.955094	1	0.714452	0.0228024
Cla002724	Unknown Protein	Unknown Protein	0.427819	0.944644	1	0.763461	0.951889
Cla002725	Vesicle-associated membrane protein 7B	D7KE74_ARALL	0.980656	1	1	0.938146	1
Cla002726	Pantothenate synthetase 1	E3FFP0_STIAD	0.919482	1	1	0.58092	0.515702
Cla002727	Alba-like protein C9orf23	B5XCP9_SALSA	0.0363491	0.548736	0.417127	1	1
Cla002728	Unknown Protein	Unknown Protein	0.469773	0.940504	1	1	0.908688
Cla002729	Pentatricopeptide repeat-containing protein	D7LHS5_ARALL	0.348124	1	0.876293	0.83691	0.484944
Cla002730	Unknown Protein	Unknown Protein	0.795796	1	1	0.622686	0.710879
Cla002731	Alba-like protein C9orf23	B5XCP9_SALSA	0.944025	1	1	1	0.613844
Cla002732	U6 snRNA-associated Sm-like protein LSm5	F1LFY8_ASCSU	0.875476	1	0.919946	0.495454	0.0357129
Cla002733	3-ketoacyl CoA thiolase 1	C8YNG6_PETHY	0.922471	0.676843	0.384437	0.546427	3.51893e-05
Cla002734	Acetyl xylan esterase A	E5C8U8_9BACE	4.1592e-71	2.83599e-25	3.17028e-25	0.971268	1
Cla002735	Receptor protein kinase-like protein	B6SJE4_MAIZE	1.94029e-59	1.00303e-22	1.99771e-21	1	1
Cla002736	Acetyl xylan esterase A	E5C8U8_9BACE	8.54821e-111	1.59081e-44	4.02608e-47	0.548884	1
Cla002737	Unknown Protein	Unknown Protein	0.866483	1	1	0.58574	1
Cla002738	H+-transporting two-sector ATPase alpha/beta subunit central region related	Q2HTU8_MEDTR	0.0358547	0.585723	0.584456	0.759924	0.708276
Cla002739	Sterol 3-beta-glucosyltransferase	B6U4Q7_MAIZE	0.241041	1	0.714957	0.652851	1
Cla002740	Transcription initiation factor IIF alpha subunit	B6T7E5_MAIZE	0.927952	1	1	0.80514	1
Cla002741	C2H2-like zinc finger protein	Q9FKA9_ARATH	0.555115	1	1	1	1
Cla002742	Pectate lyase	E3VSV6_9ROSA	0.0562893	0.87333	0.0694746	8.81346e-09	2.05064e-12
Cla002743	Unknown Protein	Unknown Protein	0.915118	1	0.901404	0.73088	0.818201
Cla002744	Unknown Protein	Unknown Protein	0.606405	1	1	1	1
Cla002746	Serine hydroxymethyltransferase	B9HDQ7_POPTR	0.789886	1	1	0.940478	0.892978
Cla002747	26S protease regulatory subunit 4	B6T2S0_MAIZE	0.848734	1	0.990327	0.639865	1
Cla002748	Pentatricopeptide repeat-containing protein	D7LRG2_ARALL	0.990075	0.837099	0.84763	0.199492	0.710879
Cla002749	BHLH transcription factor	B6TXR4_MAIZE	0.562509	1	0.809809	1	0.592513
Cla002750	Tetraspanin family protein	F4JM26_ARATH	0.000594212	0.604738	0.0421232	0.748864	0.910641
Cla002751	( related)	Q2HTJ8_MEDTR	0.10198	0.906277	0.721813	0.0125932	0.0230298
Cla002752	Os06g0235500 protein	Q0DDB7_ORYSJ	0.660804	0.607134	1	0.0226358	0.608679
Cla002753	Flavin-containing monooxygenase family protein	D7MD90_ARALL	0.84893	1	1	0.0184495	0.0275826
Cla002754	Kinase pfkB family protein	Q7XDM4_ORYSJ	0.844606	1	1	1	1
Cla002756	Guanylate kinase	F4J3E9_ARATH	0.502293	0.966765	1	0.668861	0.280827
Cla002759	Unknown Protein	Unknown Protein	0.975977	0.971126	0.876293	1	0.167851
Cla002760	Gelsolin	GELS_PIG	0.0982846	0.6942	0.865057	0.823286	0.550046
Cla002761	DTW domain-containing protein	D7LHB1_ARALL	0.822247	1	1	0.875539	0.735595
Cla002765	Exosome complex component RRP43	EXOS8_HUMAN	0.760119	1	1	0.618233	0.412941
Cla002766	3&apos-5&apos-exoribonuclease/RNA binding protein-like protein	Q2PYZ2_SOLTU	0.181443	0.971126	0.564311	0.92455	0.459788
Cla002767	Os01g0611000 protein	Q0JLB5_ORYSJ	0.976338	1	1	1	0.803152
Cla002769	Magnesium chelatase subunit	O65808_SOYBN	0.0944098	0.115992	1	0.269848	0.990551
Cla002774	Receptor-like kinase	A7VM28_MARPO	0.937289	1	1	4.48468e-08	7.76393e-10
Cla002775	Atozi1	A6N1R6_ORYSI	0.380866	1	0.884096	0.423498	0.339698
Cla002777	40S ribosomal protein S28	B6T1V2_MAIZE	0.98782	1	0.981935	1	0.325917
Cla002778	Unknown Protein	Unknown Protein	0.39952	1	1	0.839621	1
Cla002779	26S protease regulatory subunit 4 homolog	PRS4_DICDI	0.99749	1	1	1	0.803152
Cla002784	Serine/threonine-protein kinase DDB_G0283821	Y9877_DICDI	0.678078	1	1	0.0401121	0.012106
Cla002785	Os07g0419800 protein	Q0D6Y1_ORYSJ	0.0459844	0.780356	0.481144	0.738232	0.927627
Cla002786	Unknown Protein	Unknown Protein	0.555115	1	1	1	1
Cla002787	Nitrate reductase 2	E2IZV5_CUCSA	0.474959	0.000902626	0.790731	0.0108512	1.73095e-13
Cla002788	Nitrate reductase 2	E2IZV5_CUCSA	0.561258	0.00399229	0.69415	0.00513533	1.40914e-13
Cla002791	Nitrate reductase 2	E2IZV5_CUCSA	0.840719	1	1	0.839621	1
Cla002792	30S ribosomal protein s13	F4YFD4_CAMSI	0.752649	1	0.503193	1	0.0905164
Cla002793	30S ribosomal protein s13	F4YFD4_CAMSI	0.992605	1	1	0.939065	0.278763
Cla002795	Phosphatidylinositol-4-phosphate 5-kinase family protein	D7L735_ARALL	0.676822	1	0.664883	0.0802333	0.961726
Cla002796	Oxysterol-binding protein	A9ZM29_SOYBN	0.173365	0.904689	0.884449	1	1
Cla002797	SET and MYND domain-containing protein 3	B5X414_SALSA	0.064766	0.881463	0.417127	0.791561	0.328952
Cla002799	Kinase family protein	D7KUM0_ARALL	0.716702	1	1	1	1
Cla002800	Os04g0690100 protein	Q0J8S4_ORYSJ	0.680818	1	1	0.786087	0.394491
Cla002801	Ubiquitin-fold modifier 1	B6SXA8_MAIZE	0.697605	1	0.98492	0.642919	0.252414
Cla002803	C2H2-like zinc finger protein	Q9LR10_ARATH	0.162194	1	0.0591273	0.799247	0.268663
Cla002804	Pentatricopeptide repeat-containing protein	D7M8B6_ARALL	0.195705	1	0.777429	1	0.826297
Cla002805	Unknown Protein	Unknown Protein	0.555115	1	1	1	1
Cla002806	Pathogenesis-related thaumatin-like protein	Q9CA24_ARATH	0.663929	1	1	0.123103	0.359444
Cla002811	GATA transcription factor 26	F4JP80_ARATH	0.406877	1	0.94478	0.447381	0.502762
Cla002813	Unknown Protein	Unknown Protein	0.90326	1	0.965699	0.816059	0.136693
Cla002814	Bax inhibitor 1	Q93XC0_BRANA	0.526915	1	0.919946	1	0.916338
Cla002815	Bax inhibitor 1	Q93XC0_BRANA	0.982871	0.990501	0.966753	0.055314	0.760455
Cla002817	Unknown Protein	Unknown Protein	0.619809	1	1	1	1
Cla002818	Monooxygenase FAD-binding	A5V101_ROSS1	0.15005	0.915622	0.698311	0.67517	0.42567
Cla002819	60S ribosomal protein L7-like protein	B3TM16_ELAGV	0.733671	1	1	0.932264	0.925011
Cla002820	Ras-related protein Rab-1A	B6RB23_HALDI	0.80777	1	1	1	1
Cla002821	Copper transport protein 86	B2G4S5_ZYGRO	0.814242	1	1	1	0.66633
Cla002823	Nuclear RNA binding protein-like	Q38M48_SOLTU	0.831514	1	1	0.712387	0.525211
Cla002824	Phospholipase A1	A4ZX88_BRACM	0.555115	1	0.867655	4.30736e-06	0.000270694
Cla002827	Heavy-metal-associated domain-containing protein	F4IQG4_ARATH	0.295486	1	0.884449	1	1
Cla002829	cDNA clone J100050C22 full insert sequence	A3ADD6_ORYSJ	0.535112	1	0.924886	0.252841	0.512559
Cla002830	Unknown Protein	Unknown Protein	0.0038174	1	0.0768041	1	0.284424
Cla002832	Unknown Protein	Unknown Protein	0.0683891	1	0.0562855	6.28013e-07	0.0434809
Cla002834	Shortage in chiasmata 1	F4KG50_ARATH	0.827564	1	1	0.747724	0.158076
Cla002835	Myosin heavy chain-related protein	Q9C8T4_ARATH	0.693292	1	1	0.00704616	0.00197838
Cla002838	Gamma-secretase subunit APH-1B	B6TH01_MAIZE	0.686694	1	1	0.940353	1
Cla002841	Aleurone layer morphogenesis protein	Q7XZV4_ORYSJ	0.0971467	0.830082	0.525222	0.310982	0.477214
Cla002842	Unknown Protein	Unknown Protein	0.532328	1	1	1	1
Cla002844	Unknown Protein	Unknown Protein	0.965721	1	1	1	1
Cla002845	Bromodomain protein	B9HH62_POPTR	0.424498	0.810212	1	1	0.75226
Cla002846	26S protease regulatory subunit 8 homolog	PRS8_YEAST	0.529935	0.946309	1	0.923171	1
Cla002847	Cell division cycle protein 48-like protein	F4IAE9_ARATH	0.322044	1	0.822839	1	1
Cla002856	Cyclin-like	Q5N857_ORYSJ	0.820813	1	1	0.666814	0.316124
Cla002858	Gun4-like protein	D8RVB0_SELML	0.39138	0.932417	0.990327	0.591746	0.336777
Cla002859	Unknown Protein	Unknown Protein	0.261461	1	0.69495	1	0.857334
Cla002860	RING zinc finger protein-like	B6U8G9_MAIZE	0.683866	1	1	0.668008	0.809976
Cla002861	RNA-binding region RNP-1	B6TT30_MAIZE	0.816911	1	0.935134	1	0.517634
Cla002863	Unknown Protein	Unknown Protein	0.535433	1	1	1	1
Cla002864	Unknown Protein	Unknown Protein	0.292873	0.982793	0.781009	1	1
Cla002865	CTV.22	Q8H6Q7_PONTR	0.219372	1	0.884449	1	1
Cla002866	Werner Syndrome-like exonuclease	WEX_ARATH	0.310932	1	0.180152	0.994925	0.374729
Cla002867	Werner Syndrome-like exonuclease	WEX_ARATH	0.816911	1	1	0.867793	1
Cla002868	Werner Syndrome-like exonuclease	WEX_ARATH	0.0665847	0.692223	0.435129	0.643004	0.412941
Cla002869	Hydroxyproline-rich glycoprotein family protein	Q0WVC6_ARATH	0.0207763	0.480426	0.690371	0.101275	0.164098
Cla002870	Pentatricopeptide repeat-containing protein	D7KH37_ARALL	0.964335	1	1	0.509183	0.0900588
Cla002871	Pentatricopeptide repeat-containing protein	D7KWQ2_ARALL	0.530617	0.432287	1	1	0.146553
Cla002872	Pentatricopeptide repeat-containing protein	D7KH37_ARALL	0.954044	1	1	0.839854	0.177401
Cla002873	BZIP transcription factor	E2ITW7_9ASPA	0.581349	1	0.703551	0.101361	0.000463154
Cla002874	Unknown Protein	Unknown Protein	0.833488	1	1	0.751905	1
Cla002875	Armadillo/beta-catenin-like repeat-containing protein	F4K3T5_ARATH	0.718437	1	0.927601	0.6937	0.161868
Cla002876	VQ motif family protein	B6TMN6_MAIZE	0.924017	1	1	0.747724	1
Cla002877	Amino acid transporter family protein	D7LGK0_ARALL	0.532328	1	0.753307	0.120055	0.00379074
Cla002878	Amino acid transporter family protein	D7LGK0_ARALL	0.0347521	0.111557	0.777429	1	0.313108
Cla002879	Unknown Protein	Unknown Protein	0.564524	0.982793	1	0.940353	0.629655
Cla002880	Unknown Protein	Unknown Protein	0.535433	1	1	1	1
Cla002881	Glutamate synthase (Ferredoxin)	B8HTZ7_CYAP4	0.430589	0.990501	0.955544	0.516284	0.491499
Cla002882	Unknown Protein	Unknown Protein	0.731472	1	1	1	0.803152
Cla002883	Hydroxyproline-rich glycoprotein family protein	Q9LZ00_ARATH	0.409678	0.940504	0.971818	0.836412	0.967788
Cla002884	Kinesin-like protein	Q9S7P3_ARATH	0.532328	1	0.662798	0.971263	0.136949
Cla002885	Ribosomal RNA small subunit methyltransferase NEP1	NEP1_HUMAN	0.551248	1	1	1	1
Cla002886	HAD superfamily hydrolase	F4XPI0_9CYAN	0.0383562	0.846278	0.458184	0.0330177	0.00549528
Cla002887	rRNA-processing protein FCF1 homolog	B9EP29_SALSA	0.635943	1	1	0.901357	0.731376
Cla002888	Unknown Protein	Unknown Protein	0.000332996	0.00120991	1	0.0035671	1
Cla002889	Strictosidine synthase family protein	D7LVM7_ARALL	0.10829	1	0.417127	0.747724	1
Cla002890	Strictosidine synthase family protein	D7LVM7_ARALL	0.356381	0.958128	1	0.620769	0.761521
Cla002891	Response regulator 6	Q9FRY9_MAIZE	0.000253039	0.000696226	0.507341	0.947378	0.197006
Cla002892	Uncharacterized plant-specific domain TIGR01589 family protein	Q60CZ4_SOLDE	0.737685	1	0.866473	0.949941	0.549904
Cla002893	Condensin complex subunit 1	B9H949_POPTR	0.868626	1	1	0.64736	0.995415
Cla002894	Pentatricopeptide repeat-containing protein	D7LHR6_ARALL	0.487525	1	0.966753	0.251033	0.16267
Cla002895	Glutaredoxin family protein	Q9M1J3_ARATH	0.993495	1	1	0.932264	0.623399
Cla002896	DNA-directed RNA polymerases I II and III subunit RPABC1	F1LCM4_ASCSU	0.944078	1	1	0.999374	0.353453
Cla002898	Cellular retinaldehyde-binding/triple function C-terminal	Q2HW59_MEDTR	0.176927	0.690888	0.98492	0.196034	0.538852
Cla002899	NPR1-like protein	Q2QBV6_PYRCO	0.874543	1	1	0.966451	0.922886
Cla002900	Dehydration-responsive protein-like	Q653G1_ORYSJ	0.879846	1	1	0.0256334	0.00404151
Cla002901	Polyglutamine-binding protein 1	Q67ZZ1_ARATH	0.197749	0.789309	0.906233	0.331574	0.482978
Cla002902	RING finger protein 44	RNF44_MOUSE	0.896282	1	1	1	0.532914
Cla002903	5-methyltetrahydropteroyltriglutamate--homocysteine methyltransferase	B6UF55_MAIZE	0.870142	1	0.865057	0.00208273	3.5556e-06
Cla002904	Unknown Protein	Unknown Protein	0.611428	0.931553	1	0.584982	0.163311
Cla002905	Ankyrin repeat domain-containing protein 50	B6SWZ3_MAIZE	0.367548	1	1	1	1
Cla002906	Unknown Protein	Unknown Protein	0.205778	1	0.0936873	0.0687744	1
Cla002907	Dof zinc finger protein	C4B6D7_IPOBA	0.685591	1	0.637767	0.509183	0.710879
Cla002908	Unknown Protein	Unknown Protein	0.019623	0.171423	0.815217	0.00114394	0.0334537
Cla002909	Beta-glucosidase	B1B611_ROSHC	0.981215	1	0.966753	0.423498	1
Cla002910	Amine oxidase family protein	D7L8A1_ARALL	0.947694	1	1	0.997593	0.803188
Cla002911	Cax7	B2CRR4_ARALY	0.80163	1	1	0.910239	0.999615
Cla002912	Cc-nbs-lrr resistance protein	B9NFN7_POPTR	0.340872	1	0.320554	0.0492324	2.67485e-05
Cla002913	Cc-nbs-lrr resistance protein	B9NBB7_POPTR	0.571865	1	0.80823	0.22189	0.00763199
Cla002914	Unknown Protein	Unknown Protein	0.678367	1	1	0.640616	0.573725
Cla002915	Polyribonucleotide nucleotidyltransferase	D6YV93_WADCW	0.126416	0.953883	0.714957	0.0623606	0.0169052
Cla002916	50S ribosomal protein L25	F6IPG3_9SPHN	0.944096	0.927537	0.983393	1	0.0839162
Cla002917	LOB domain protein 20	D7L194_ARALL	0.878731	1	1	0.713136	0.688442
Cla002918	Histone-lysine n-methyltransferase	Q0IEE2_AEDAE	0.978099	1	1	0.577412	1
Cla002919	3-hydroxyacyl-CoA dehydratase 3	F1L3L7_ASCSU	0.422451	0.78296	1	0.897258	0.34598
Cla002920	Ribosomal RNA-processing protein	C0NDD3_AJECG	0.138228	0.985606	0.411654	1	0.799899
Cla002921	Pentatricopeptide repeat-containing protein	F4IL02_ARATH	0.57595	1	1	0.297029	0.371486
Cla002922	AP2-like ethylene-responsive transcription factor	F4IL00_ARATH	0.979873	1	1	0.75533	0.776785
Cla002923	Heat stress transcription factor	D4QAU8_CARPA	0.258422	0.982793	0.748484	0.000514719	9.14212e-05
Cla002924	Nbs-lrr resistance protein	B9I533_POPTR	0.844765	1	0.980582	0.662089	1
Cla002925	Plant-specific domain TIGR01570 family protein	B6TX93_MAIZE	0.731472	1	1	1	0.803152
Cla002926	Unknown Protein	Unknown Protein	0.0504526	0.729664	0.355639	0.155006	0.0398385
Cla002927	Nuclear pore complex protein Nup93	E2BTY8_HARSA	0.376545	0.929825	1	0.692922	0.33445
Cla002928	Plasma membrane calcium-transporting ATPase	C1G6U8_PARBD	0.47268	1	0.815869	0.966442	0.865551
Cla002929	Solute carrier family 35 member E2	B5X384_SALSA	1.46507e-10	0.00117195	5.25154e-05	0.65388	0.201867
Cla002930	Metallophosphoesterase domain-containing protein	F4QC30_DICFS	0.750276	1	0.888176	1	0.52348
Cla002931	IQ-domain 12	D7LXD7_ARALL	0.000153858	0.00855104	0.286282	0.24103	1
Cla002932	Cytokinin oxidase/dehydrogenase 1	C0LPA6_SOLTU	0.75609	1	1	0.000247737	0.000136848
Cla002933	Unknown Protein	Unknown Protein	0.775325	1	0.877548	8.18949e-05	0.0190645
Cla002934	Hydroxymethylglutaryl-CoA lyase	B6U7B9_MAIZE	0.85645	1	1	0.922757	0.485493
Cla002935	Self-incompatibility protein	C7FE82_PLACA	6.51382e-10	3.03671e-05	0.00138684	0.0746608	0.323204
Cla002938	Receptor protein kinase	Q9FEU2_PINSY	0.980149	1	1	0.442147	0.066988
Cla002940	Pectate lyase 1-27	B9TU35_9ROSI	0.0590373	0.534837	0.574125	0.00013585	0.000282273
Cla002942	9-cis-epoxycarotenoid dioxygenase	D5L702_CAMSA	0.555115	1	1	1	1
Cla002944	3-ketoacyl-CoA thiolase	P93112_9ROSI	0.988829	1	1	0.00695208	0.0020146
Cla002945	Chalcone synthase	D6C6K7_NELNU	0.664165	1	0.98492	0.831531	0.70178
Cla002946	ABC1 family domain protein	B1XQ49_SYNP2	0.484243	0.800539	1	0.704217	1
Cla002948	Non-lysosomal glucosylceramidase	B9RWK0_RICCO	0.993284	1	1	0.668823	0.975928
Cla002949	Cyclin dependent kinase inhibitor	Q5PXG5_EUPES	0.0921153	0.71723	0.881546	0.751883	0.457352
Cla002950	Cytochrome b5	A2WZK1_ORYSI	0.555115	1	0.774907	0.357789	1
Cla002951	26S proteasome regulatory subunit	O48844_ARATH	0.759811	1	1	0.121847	0.207426
Cla002953	60S ribosomal protein L13A	D7MML2_ARALL	0.864466	1	0.927659	0.668861	0.0694947
Cla002955	Receptor-like protein kinase 2	RCH2_ARATH	0.612282	1	1	1.99869e-06	5.10669e-06
Cla002956	High mobility group family protein	D7KE87_ARALL	0.0787699	0.00653128	1	0.178606	0.662853
Cla002957	Ubiquitin-conjugating enzyme E2 D4	C1BWP7_ESOLU	0.989635	1	1	0.468024	0.487504
Cla002959	Ethylene responsive transcription factor 2b	C0J9I6_9ROSA	0.503004	1	0.734657	0.108667	0.586427
Cla002960	Unknown Protein	Unknown Protein	0.0648976	0.758043	0.777429	0.930946	0.808
Cla002962	Glucan endo-1 3-beta-glucosidase 4	B6T2U4_MAIZE	0.535433	1	1	1	1
Cla002963	Purple acid phosphatase	A5YBN1_TOBAC	0.782377	1	1	0.751905	0.60129
Cla002964	Unknown Protein	Unknown Protein	0.51605	1	1	1	1
Cla002968	Os02g0200800 protein	Q0E303_ORYSJ	0.686914	1	1	1	1
Cla002970	Ankyrin repeat family protein	F4J4V1_ARATH	6.92533e-98	6.24524e-33	1.46485e-35	0.509969	1
Cla002975	Auxin responsive protein	D9IQE6_CATRO	0.999086	1	1	0.00261924	0.0418084
Cla002977	Unknown Protein	Unknown Protein	0.893443	1	1	1	0.761521
Cla002978	Unknown Protein	Unknown Protein	0.319921	1	0.890442	1	0.920115
Cla002979	Pentatricopeptide repeat protein 65	F5CAD8_FUNHY	0.582725	1	1	0.427006	0.532769
Cla002982	Peptidyl-prolyl cis-trans isomerase	B9S7J2_RICCO	0.754159	1	0.793703	0.681863	0.0434809
Cla002983	Homology to unknown gene	Q00S02_OSTTA	0.816474	1	0.906233	0.639861	0.0631546
Cla002985	Unknown Protein	Unknown Protein	0.455388	1	0.950806	0.5037	0.490556
Cla002986	Unknown Protein	Unknown Protein	0.551246	1	1	1	1
Cla002987	GPI-anchor transamidase	F0X862_GROCL	0.302148	1	0.771244	0.977242	0.992242
Cla002989	Unknown Protein	Unknown Protein	0.0651221	0.457936	0.677782	0.618233	0.803152
Cla002990	Unknown Protein	Unknown Protein	0.534695	1	1	1	1
Cla002991	Nuclear transport receptor exportin 4 (Importin beta superfamily) (ISS)	Q00UW3_OSTTA	0.15562	0.146792	1	0.380311	1
Cla002992	Unknown Protein	Unknown Protein	0.354251	0.977042	0.884449	0.932264	0.824387
Cla002993	Unknown Protein	Unknown Protein	0.729134	1	1	0.33285	0.116493
Cla002994	Unknown Protein	Unknown Protein	0.522064	0.588142	1	0.609576	0.792243
Cla002995	Exportin 4	Q0VG75_HUMAN	0.0426734	0.618644	0.6219	1	1
Cla003000	Serine/threonine-protein kinase	Q70CF4_FAGSY	0.679936	0.817748	1	0.116864	0.00049883
Cla003001	Unknown Protein	Unknown Protein	0.530125	0.869454	1	1	0.629237
Cla003004	Serine/threonine-protein kinase	Q70CF4_FAGSY	0.555115	1	1	1	1
Cla003005	Serine/threonine-protein kinase	Q70CF4_FAGSY	0.962076	1	1	0.839621	0.249363
Cla003007	Unknown Protein	Unknown Protein	0.532328	1	1	1	1
Cla003008	Endoribonuclease E-like protein	Q656E2_ORYSJ	0.154927	0.869363	0.815217	0.190068	0.171477
Cla003009	Phosphatidylinositol transfer protein SFH5	C5JFB2_AJEDS	0.571027	0.869577	1	0.998669	0.71075
Cla003013	Pentatricopeptide repeat-containing protein	D7LSX0_ARALL	0.359176	0.268202	1	0.890452	0.0576064
Cla003014	E3 ubiquitin-protein ligase CHFR	CHFR_MOUSE	0.0710841	0.896538	0.422646	1	0.85824
Cla003015	Cysteine proteinase inhibitor 8	CYT8_ORYSJ	0.975945	1	0.877548	0.591746	0.708276
Cla003016	Cation/H(+) antiporter 15	CHX15_ARATH	0.258955	1	0.63087	0.430162	1
Cla003019	Unknown Protein	Unknown Protein	0.606405	1	1	1	1
Cla003020	E3 ubiquitin-protein ligase UHRF1	E2B263_CAMFO	0.201838	0.950197	0.787647	0.344382	0.187588
Cla003021	E3 ubiquitin-protein ligase ORTHRUS 2	ORTH2_ARATH	0.837955	1	1	0.390701	0.231456
Cla003022	AT2G40980-like protein	D6PPH7_9BRAS	0.122873	0.78296	0.734657	0.355089	0.323017
Cla003023	Ty3-gypsy retrotransposon protein	E5GBB0_CUCME	0.993935	1	1	1	1
Cla003026	Predicted nucleoside-diphosphate-sugar epimerase	B4RH55_PHEZH	0.395135	1	0.89975	0.940353	0.673902
Cla003028	Sec23/sec24 transport family protein	D7LHL0_ARALL	0.964579	1	1	1	0.228911
Cla003029	Unknown Protein	Unknown Protein	0.877006	1	1	1	0.918835
Cla003030	Transport protein SEC24	C1H2P3_PARBA	0.51605	1	1	0.801178	0.705334
Cla003035	ATPase inhibitor	B6TUI2_MAIZE	0.98488	1	1	0.221843	0.0631176
Cla003037	Os03g0667400 protein	Q0DPS2_ORYSJ	0.40639	1	0.888176	0.967319	1
Cla003039	NAC domain protein IPR003441	B9HPW4_POPTR	0.00123125	0.000524251	0.376118	0.984551	0.368216
Cla003042	Unknown Protein	Unknown Protein	0.532328	0.78296	1	0.971268	0.803152
Cla003043	Pollen Ole e 1 allergen and extensin family protein	Q9FMQ8_ARATH	3.26606e-31	1.04088e-11	3.55661e-10	1.20481e-08	4.35741e-07
Cla003044	Arabidopsis thaliana genomic DNA chromosome 5 P1 clone MOK16	Q9LYW2_ARATH	0.513253	1	1	0.917084	0.783363
Cla003050	Receptor kinase-like protein	O24436_ORYLO	0.0565642	0.71732	0.745632	0.97467	1
Cla003053	Germin-like protein 1	Q84XR7_MEDTR	0.632815	1	1	1	1
Cla003061	Phosphatidylinositol-4-phosphate 5-kinase family protein	D7LGK2_ARALL	1.82954e-31	9.39032e-14	7.29535e-14	1	1
Cla003062	VQ motif family protein	B6TQH0_MAIZE	0.902165	1	1	0.940353	0.710879
Cla003063	ATP synthase subunit alpha	D5I3B4_CITLA	0.583257	0.975303	1	0.720436	1
Cla003066	P-ATPase family transporter copper ion heavy metal translocating P-type ATPase-like protein	A4RXW6_OSTLU	0.662113	1	1	0.26878	0.2908
Cla003070	Peptidase M50 family protein	Q949Y5_ARATH	0.561258	1	1	0.102454	0.116493
Cla003071	Rhodopsin-like receptor	B6TUA3_MAIZE	0.671211	0.946309	1	0.0251096	0.244344
Cla003072	BTB-POZ and math domain 6	D7LMB5_ARALL	0.148342	1	0.542395	1	0.55088
Cla003073	BTB/POZ domain containing protein expressed	Q10C73_ORYSJ	0.738195	1	1	1	0.899333
Cla003074	Unknown Protein	Unknown Protein	0.51605	1	1	1	1
Cla003075	Cationic amino acid transporter	B9I635_POPTR	0.867062	0.958119	1	0.0448485	0.000346044
Cla003078	Unknown Protein	Unknown Protein	0.731472	1	1	1	0.803152
Cla003079	Amino acid transporter	C3BY53_BACTU	0.723774	1	1	0.0556319	0.0821408
Cla003080	Unknown Protein	Unknown Protein	0.434678	1	0.734657	0.751905	1
Cla003082	Plasma-membrane choline transporter family protein	Q9M843_ARATH	0.999527	1	1	0.496237	0.52348
Cla003083	DnaJ/Hsp40 cysteine-rich domain-containing protein	Q93ZT2_ARATH	0.922971	1	1	0.702493	0.236482
Cla003084	Replication factor C subunit 5	B6T5I0_MAIZE	0.843134	1	1	0.932264	1
Cla003085	Microfibrillar-associated protein-like protein	O22281_ARATH	0.555115	1	1	1	1
Cla003086	Unknown Protein	Unknown Protein	0.51605	1	1	1	1
Cla003091	Unknown Protein	Unknown Protein	0.227594	1	0.612064	0.938735	0.986064
Cla003092	Os06g0618600 protein	Q0DAX4_ORYSJ	0.0205909	0.706434	0.53084	0.825784	0.639675
Cla003093	Os06g0618600 protein	Q0DAX4_ORYSJ	0.532328	1	0.72638	1	0.533174
Cla003095	ATP dependent RNA helicase	B8BR58_THAPS	0.51605	1	0.9828	0.706814	0.520065
Cla003096	Unknown Protein	Unknown Protein	0.336327	0.803641	1	0.838386	1
Cla003098	Protein neuralized	E2A8L2_CAMFO	0.80269	1	1	0.941249	0.964061
Cla003099	Unknown Protein	Unknown Protein	0.74255	1	0.815217	0.313342	0.0138635
Cla003103	Homeobox-leucine zipper protein	Q9FXN8_ZINEL	0.833402	1	1	0.693138	0.901916
Cla003104	Unknown Protein	Unknown Protein	6.75506e-07	7.10047e-05	0.00854319	1	0.803152
Cla003109	Mate efflux family protein	D7MN36_ARALL	0.0936389	5.7913e-07	1	1	1.32497e-05
Cla003110	Mate efflux family protein	D7MN36_ARALL	0.147846	9.79604e-05	1	0.949941	0.000480619
Cla003112	Unknown Protein	Unknown Protein	0.928873	1	1	0.0371073	0.000689559
Cla003113	Galactokinase-like protein	A8IRI7_CHLRE	0.974923	1	0.919946	0.181598	0.00141193
Cla003114	Receptor-like kinase	A7VM42_MARPO	0.322313	1	0.443601	0.198894	0.888436
Cla003115	Laccase-8	LAC8_ORYSJ	1.14101e-98	4.60602e-48	7.87098e-52	0.749261	0.803152
Cla003116	Laccase-3	LAC3_ARATH	1.96435e-93	1.98098e-44	2.39966e-51	0.493244	0.368216
Cla003117	L-ascorbate oxidase-like protein	E0X9N2_CYNDA	1.09447e-102	1.62787e-44	1.20807e-49	0.504792	0.803152
Cla003118	Laccase-6	LAC6_ARATH	2.75247e-104	3.06547e-35	1.11733e-38	0.612332	1
Cla003119	Multi-copper oxidase type I family protein	Q9SFF2_ARATH	8.87103e-108	5.45632e-46	7.98848e-49	0.499487	1
Cla003120	Unknown Protein	Unknown Protein	0.532328	1	0.539314	0.512329	0.857334
Cla003121	RING finger protein 44	RNF44_HUMAN	2.22042e-10	0.00858424	0.0027983	0.670528	0.817938
Cla003122	Pyruvate kinase	B7FLG3_MEDTR	0.655847	1	0.983393	0.3203	0.106298
Cla003123	Mediator of RNA polymerase II transcription subunit 21	MED21_ARATH	0.55516	1	1	0.897258	0.958415
Cla003124	Lysyl-tRNA synthetase	D7SLL4_VITVI	0.22288	0.869454	0.888176	0.451439	0.506969
Cla003125	Lysyl-tRNA synthetase	B9SBP3_RICCO	0.0405768	0.704575	0.567887	0.664643	0.507767
Cla003126	Unknown Protein	Unknown Protein	0.969809	1	1	0.40417	0.298568
Cla003127	Carboxyl-terminal peptidase	B6U8T6_MAIZE	0.4282	0.742667	1	0.318666	0.0187039
Cla003128	Mitochondrial carrier family	C1ECP7_MICSR	0.880143	1	1	0.713136	0.135958
Cla003129	Tubulin alpha-2 chain	B9GY70_POPTR	0.297011	1	0.419156	0.00100306	7.37843e-07
Cla003130	Unknown Protein	Unknown Protein	0.993284	1	1	0.591746	0.534806
Cla003131	Importin beta-3	Q16TN4_AEDAE	0.976486	1	1	0.808317	0.74044
Cla003132	Hydrolase alpha/beta fold family protein	F4K2M9_ARATH	0.514762	0.197548	1	0.00585609	0.762427
Cla003133	Xanthine dehydrogenase/oxidase	A9YL93_RABIT	0.495691	1	0.919946	1	0.957099
Cla003134	Xanthine dehydrogenase/oxidase	A9YL93_RABIT	0.351452	0.701653	1	0.413411	1
Cla003135	Heat shock protein Hsp20	A0L7B6_MAGSM	0.00182903	0.0826816	0.168349	0.949941	0.986064
Cla003136	Unknown Protein	Unknown Protein	0.815801	1	1	0.697083	0.857334
Cla003137	FHA domain containing protein	B6TP39_MAIZE	0.497562	0.464565	1	1	0.110189
Cla003138	NADH cytochrome b5 reductase	Q5PY87_VERFO	0.829874	1	1	0.516284	0.365047
Cla003139	Geranylgeranyl reductase	Q56GA3_MEDTR	0.555115	1	0.876293	0.0796707	0.368216
Cla003140	GDSL esterase/lipase At1g71250	GDL28_ARATH	0.9174	1	1	0.988662	0.7997
Cla003141	WD-repeat protein	A8ZPE2_ACAM1	0.837324	1	1	0.846861	0.555993
Cla003142	Harpin-induced protein-like	D2CFH8_COFAR	0.430869	0.946309	0.959062	0.00794783	0.0152296
Cla003143	Wu fc76b04 protein	B3DLG3_DANRE	0.147704	0.895215	0.867555	0.744974	0.721031
Cla003144	Argonaute 4-like protein	D5FQ91_PELHO	0.168697	0.778047	0.866044	1	1
Cla003145	BZIP transcription factor	D3YBE4_TRIRP	0.402075	1	0.936087	0.969456	0.848785
Cla003146	Non-structural maintenance of chromosomes element 1 homolog	B5X8H0_SALSA	0.919389	1	1	0.0072037	0.0033894
Cla003147	Cyclin dependent kinase C	Q93X47_SOLLC	0.191808	0.982793	0.83515	0.460288	0.284424
Cla003148	Receptor-like protein kinase At3g21340	RLK6_ARATH	0.532328	0.955094	1	7.04308e-08	1.99173e-09
Cla003149	CBL-interacting protein kinase 18	C4P7W7_VITVI	0.478756	1	0.981935	1	1
Cla003150	COP9 signalosome complex subunit 2	B6TIW9_MAIZE	0.399701	1	0.927601	0.807628	0.911487
Cla003151	Calmodulin 5	F4IVN6_ARATH	4.00141e-05	0.362978	0.00153405	0.812726	0.0425588
Cla003152	UDP glycosyltransferase	C1JIE1_9SOLA	0.39952	0.588142	1	0.886856	0.688442
Cla003153	UDP glycosyltransferase	C1JIE1_9SOLA	0.89233	1	1	1	0.871831
Cla003154	Unknown Protein	Unknown Protein	0.672654	1	0.965699	0.941589	1
Cla003155	50S ribosomal protein L11	B4FC48_MAIZE	0.278834	1	0.353745	0.48354	0.0255591
Cla003156	Pollen preferential protein	Q43713_LILLO	0.514148	0.506312	1	1	0.19997
Cla003157	Peptidyl-prolyl cis-trans isomerase D	E5KN59_HUMAN	0.600803	1	0.966753	0.934594	1
Cla003158	Acetyl esterase	AES_ECOUT	0.469773	1	0.877548	1	0.908688
Cla003159	Ubiquitin carboxyl-terminal hydrolase 13	F4J7I2_ARATH	0.621402	1	0.890442	0.92455	0.908688
Cla003160	cDNA clone 001-026-G04 full insert sequence	B7E3N0_ORYSJ	0.749361	1	1	1	0.748735
Cla003161	Structural maintenance of chromosome protein 3	E9HJ58_DAPPU	0.282156	1	0.815217	0.779128	0.405812
Cla003162	Calmodulin-binding protein-like protein	Q9LHN9_ARATH	0.913301	1	1	0.58929	0.643707
Cla003163	Glucan endo-1 3-beta-glucosidase 4	B6TCY1_MAIZE	0.336851	0.929825	0.890442	0.247573	0.275081
Cla003164	Ubiquitin-conjugating enzyme E2	C0IRC5_PENMO	0.504216	0.101579	1	0.166221	0.60129
Cla003165	Acetyl-coenzyme A synthetase	D5HA95_SALRM	0.0685379	0.203953	0.927782	0.012882	0.240944
Cla003166	Importin alpha-2 subunit	B6SUZ9_MAIZE	0.532328	1	0.972917	0.435916	0.233349
Cla003167	Dolichyldiphosphatase 1	B6UB05_MAIZE	0.982871	1	1	0.0768169	0.282689
Cla003168	Kelch-like protein 14	B6T7I5_MAIZE	0.145577	1	0.675114	0.640616	0.957099
Cla003169	Phytoene synthase	F8U9A7_CUCME	0.640807	1	1	0.488387	0.384742
Cla003170	Serine/threonine-protein phosphatase	B9GY91_POPTR	0.993284	1	1	0.609576	1
Cla003171	ATP dependent RNA helicase	E9BZB5_CAPO3	0.926978	1	0.961285	1	0.272023
Cla003172	Kelch-like protein 14	B6T7I5_MAIZE	0.667134	1	0.925817	0.998669	0.436088
Cla003173	POT family domain containing protein expressed	D8L9H8_WHEAT	0.14802	1	0.542395	0.387784	0.0461547
Cla003174	Non-specific lipid-transfer protein	B9REN2_RICCO	0.862985	1	1	1	0.339215
Cla003175	Branchpoint-bridging protein	B6JV47_SCHJY	0.0115581	0.607134	0.45298	0.751883	0.563674
Cla003176	E3 ubiquitin-protein ligase BRE1-like 2	F4I079_ARATH	0.799618	1	0.919946	0.687133	0.0994816
Cla003177	E3 ubiquitin-protein ligase BRE1-like 2	F4I079_ARATH	0.197796	1	0.79317	0.721444	0.427186
Cla003178	Plant viral-response family protein-like	Q67U53_ORYSJ	0.370174	0.448374	1	0.633004	0.671534
Cla003179	Disease resistance-responsive (Dirigent-like protein) family protein	Q9SS03_ARATH	0.725465	1	0.654081	0.190829	0.00100356
Cla003180	Disease resistance-responsive (Dirigent-like protein) family protein	F4JDF3_ARATH	0.726645	1	0.919946	0.913577	0.265204
Cla003181	Oxidoreductase/ transition metal ion binding protein	D7LEB2_ARALL	0.550372	1	1	0.423498	0.629655
Cla003182	Unknown Protein	Unknown Protein	0.864772	1	1	0.196034	0.340585
Cla003183	Casein kinase-like protein	Q9LID3_ARATH	0.745602	1	1	0.624999	0.841339
Cla003184	Embryo sac development arrest 3 protein	O64750_ARATH	0.832453	1	0.776783	0.6962	0.0177587
Cla003185	Ribosome biogenesis GTPase YqeH	E1JMW4_9LACO	0.535112	0.607134	1	0.668163	0.918615
Cla003186	Ubiquitin ligase	E5GB99_CUCME	0.676901	1	0.574125	0.64736	0.573725
Cla003187	Peroxidase	Q40559_CUCSA	0.806196	0.927537	1	0.635184	0.962349
Cla003188	Peroxidase	Q40559_CUCSA	0.537358	0.78296	1	1.04157e-06	0.000394088
Cla003189	Peroxidase	O65773_CUCPE	0.75906	1	0.966753	0.247441	0.688442
Cla003190	Peroxidase	O65773_CUCPE	0.151637	0.171023	1	7.24141e-07	0.00122096
Cla003191	Peroxidase	O65773_CUCPE	0.604608	0.274346	0.972163	0.00311894	0.818228
Cla003193	Peroxidase	Q39652_CUCSA	0.51605	1	1	1	1
Cla003194	Peroxidase	Q39652_CUCSA	0.532328	1	0.763715	1	0.229248
Cla003195	Peroxidase	O65773_CUCPE	0.555115	1	1	1	1
Cla003196	Peroxidase	D7LZC8_ARALL	0.00340243	0.129341	0.180152	1	1
Cla003197	PRLI-interacting factor A	Q9FUB4_ARATH	0.595814	1	0.960099	0.81124	0.387825
Cla003198	Plastid-lipid associated protein pap	D7KGX1_ARALL	0.851588	1	1	0.889265	0.368216
Cla003199	PRLI-interacting factor A	Q9FUB4_ARATH	0.888934	1	1	1	0.977309
Cla003200	Fatty acid desaturase	E5D7U7_9GENT	0.532328	1	1	1	1
Cla003202	Unknown Protein	Unknown Protein	0.51605	1	1	1	1
Cla003203	Enoyl-	Q93X66_BRANA	0.816635	1	0.993776	4.29348e-07	4.84024e-09
Cla003204	Unknown Protein	Unknown Protein	0.532328	1	1	1	1
Cla003205	Acyl-CoA synthetase/AMP-acid ligase II	D0C2B0_9GAMM	0.789886	1	1	0.609576	1
Cla003206	Phosphoribosyltransferase	Q8LSY7_SEQSE	0.804127	1	1	0.791561	0.52348
Cla003207	NAD-binding Rossmann fold oxidoreductase	C6HDT9_AJECH	0.740539	1	1	0.0662559	0.0850347
Cla003208	Type II DNA topoisomerase VI subunit B	C1MLZ8_MICPC	0.307409	1	0.666617	0.747724	1
Cla003210	Lipoxygenase	Q8W418_CITJA	0.555115	1	1	1	1
Cla003214	Unknown Protein	Unknown Protein	0.89714	1	1	0.734727	1
Cla003215	Methyltransferase type 11	C7QSM0_CYAP0	0.668434	0.25926	0.954413	0.303495	0.338883
Cla003217	Ras-related protein Rab-2-A	B6U232_MAIZE	0.987292	1	1	0.397342	0.323413
Cla003218	Ribonucleoside-diphosphate reductase small chain	B6TLH5_MAIZE	0.619141	1	0.966753	1	0.65329
Cla003219	Unknown Protein	Unknown Protein	0.555115	1	1	1	1
Cla003220	Translocon-associated protein subunit beta	D3BIF7_POLPA	0.20188	1	0.781009	0.445765	0.200336
Cla003221	Unknown Protein	Unknown Protein	0.958438	1	1	0.994735	0.748735
Cla003222	Auxin F-box protein 5	D7MPH1_ARALL	0.182358	0.980721	0.71852	0.92455	1
Cla003226	Mitochondrial phosphate carrier protein	B9GFH9_POPTR	0.901793	1	0.876293	0.0193208	9.26079e-06
Cla003227	KIP1-like	Q2HUK8_MEDTR	0.330468	0.829053	0.952847	1	0.808087
Cla003228	Pentatricopeptide repeat-containing protein	D7L3A6_ARALL	0.669209	1	0.999395	0.889265	0.613844
Cla003229	2 3-bisphosphoglycerate-dependent phosphoglycerate mutase	C6ADF4_BARGA	0.416847	1	0.805255	0.190951	0.0219098
Cla003230	Short-chain dehydrogenase/reductase	Q2EFH5_9POAL	0.979267	1	1	0.0044287	2.01526e-05
Cla003232	Inducer of CBF expression 1 protein	F1DRL4_EUCCA	0.532328	0.74082	1	0.54988	0.9837
Cla003233	Light regulated protein-like protein	Q8S2S6_THEHA	0.250599	0.369623	1	0.370867	1
Cla003234	Pentatricopeptide repeat-containing protein	D7LR75_ARALL	0.71181	0.982793	1	0.902794	0.973138
Cla003235	Alpha-2 8-sialyltransferase 8B 1	B2R9U8_HUMAN	0.993399	1	1	0.486531	0.048696
Cla003236	RING finger protein 10	C0H9Q5_SALSA	0.351139	1	0.888176	0.828432	0.556434
Cla003237	AT5g13970/MAC12_6	Q9FFX8_ARATH	0.555115	0.899379	1	0.839621	0.893903
Cla003238	Euchromatic histone-lysine N-methyltransferase 2	A8WC95_PIG	0.568023	1	0.634404	0.591746	0.986064
Cla003239	SET domain protein	B9IA64_POPTR	0.48498	1	0.787647	1	0.761521
Cla003242	Retrotransposon protein	E5GCI2_CUCME	0.992508	1	1	0.794764	0.803152
Cla003245	Aminopeptidase	F4K5D9_ARATH	0.027157	0.830486	0.0449339	0.512329	0.985433
Cla003246	Unknown Protein	Unknown Protein	0.375477	0.869454	0.999395	1	0.879967
Cla003249	Cyclin D1	D7QYG8_PASMF	0.0373258	0.660016	0.70647	1	1
Cla003250	RNA recognition motif (RRM)-containing protein-like	Q6Z867_ORYSJ	0.719204	1	1	0.607078	0.652318
Cla003253	MACRO domain-containing protein 2	E2BKS9_HARSA	0.972523	1	1	1	1
Cla003254	Unknown Protein	Unknown Protein	0.653688	0.782868	1	0.0157803	0.446767
Cla003255	Unknown Protein	Unknown Protein	0.367548	1	1	1	1
Cla003256	Purple acid phosphatase	B0WRM8_CULQU	0.165483	0.961252	0.804323	1	0.901916
Cla003257	Reticulon-like protein B22	RTNLT_ARATH	0.545954	0.707678	1	0.938057	0.158076
Cla003259	Solute carrier family 35 member C2	E3L4K4_PUCGT	0.215947	1	0.508426	0.49782	0.038071
Cla003261	Integral membrane protein mpv17 pmp22 family	F0XCH7_GROCL	0.453161	0.926964	1	0.782891	0.300016
Cla003262	Ribonuclease Z family protein	D0LN77_HALO1	0.915248	1	1	0.221843	0.0997394
Cla003263	Dual specificity protein phosphatase 4	B6U4B9_MAIZE	0.778775	1	1	0.824807	1
Cla003264	Unknown Protein	Unknown Protein	9.69911e-63	1.06982e-23	3.28772e-22	1	1
Cla003265	GDSL esterase/lipase	F4KBC2_ARATH	0.8454	1	1	0.585322	0.79118
Cla003266	GDSL esterase/lipase At2g04570	GDL34_ARATH	0.235617	0.242622	1	0.0525479	0.865822
Cla003267	Ethylene responsive transcription factor 12	C0J9I3_9ROSA	0.95381	1	1	0.0887751	0.127369
Cla003268	Wax synthase isoform 1	Q84XY9_VITVI	0.938248	1	1	0.781739	0.35589
Cla003269	Enhanced downy mildew 2	F4K3G5_ARATH	0.590026	1	1	1	1
[truncated: 17,733 more rows]
