# Supplementary material for: Transcriptome profiling of differentially expressed genes in floral buds and flowers of male sterile and fertile lines in watermelon
Source: BMC Genomics. 2015 Nov 9;16:914. doi: 10.1186/s12864-015-2186-9 (PMC4640349; doi:10.1186/s12864-015-2186-9)
Supplement: Additional file 2: — Gene expression in the qRT-PCR. Normalized gene expression is included in the file. (XLSX 11 kb) [file 12864_2015_2186_MOESM2_ESM.xlsx]

## Sheet: Sheet1
Symbol	Mfbud1	Mfbud2	Mfbud3	Msbud1	Msbud2	Msbud3	Mfflower1	Mfflower2	Mfflower3	Msflower1	Msflower2	Msflower3
Actin depolymerizing factor 10	1.0071	0.977445	1.01586	0.000309342	0.000108055	1.31608e-05	0.505831	0.55452	0.600816	0	0	0
Arabinogalactan peptide 20	0.944717	1.03537	1.02236	0.00105329	0.00111015	0.000720099	3.8743	3.68854	3.74912	0.000427528	0.000533638	0.00251781
Blue copper protein	1.01753	0.973227	1.0098	0	0.000162028	0	1.15434	1.24546	1.08711	0	0	0
Calcium-dependent protein kinase 2	1.01327	0.975967	1.01121	0.0154535	0.0149836	0.00981088	1.57639	1.62454	1.68943	0	0	0.000315837
Callose synthase 5	1.00443	0.976002	1.02007	0.00981088	0.00392521	5.89406e-11	0.348414	0.543063	0.357261	0.000585529	0.00193664	0.000926393
Calmodulin	0	0	0	0	0	0	0	0	0	0	0	0
CBL-interacting protein kinase 16	1.03043	0.971237	0.999213	0	0	0	5.80684	6.03917	5.78459	0	0	0
Cyclin-like protein	1.03668	1.01467	1.01467	0.0174149	0.0148394	0.0202697	2.55676	2.50812	2.725	0.00442934	0.00633541	0
Elongation factor 1-alpha	1.07467	1.0021	0.928567	0.232398	0.219	0.226839	0.356867	0.345254	0.378454	0.0042209	0.00490656	0.00483108
Fasciclin-like arabinogalactan protein 17	0	0	0	0	0	0	0	0	0	0	0	0
Late embryogenesis abundant protein 1	1.00737	0.976953	1.01611	0.000141521	7.1111e-05	6.43919e-05	0.271911	0.285344	0.284158	0.00021721	0.000188315	0.000268748
LIM domain protein	0.99978	0.950126	1.05272	0	1.38138e-05	2.38679e-05	1.31373	1.32268	1.32272	0.000434163	0.000361505	0.000464545
MADS-box transcription factor 1	0.982117	0.936587	1.08715	0.00915961	0.00535042	0.00827924	1.21358	1.19096	1.2244	0	0	0
Mitotic spindle assembly checkpoint protein MAD2	0.96274	1.01074	1.02766	0.0119751	0.0306798	0.0832955	0.0973082	0.101471	0.128997	0	0.00271565	0.0024229
Nucleotide sugar epimerase	1.00546	1.02104	0.97407	0.356796	0.356108	0.553835	12.77	13.4714	12.2082	0	0	0
Pectate lyase	1.09065	1.10407	0.830457	0	0	0.000530874	4.00683	4.04304	4.22955	0.000487151	0.000320467	0.000499256
Polygalacturonase	0.946126	0.984598	1.07347	6.94726e-05	4.40869e-06	0.000143536	0.470313	0.466522	0.488116	1.04348e-05	2.58722e-05	0
Rho GDP-dissociation inhibitor family protein	1.00858	1.11885	0.886169	0.0181723	0.0123013	0.00900312	0.84546	0.91901	0.834688	0.00276674	0.00373486	0.00519441
S-adenosylmethionine synthase	0.922614	1.02345	1.05904	0.119148	0.120043	0.121799	0.208821	0.22734	0.214063	0.000674103	0.00161023	0.000798397
Subtilisin-like protease	1.29842	0.858993	0.896595	0.000223327	0.000149634	8.41397e-05	1.43449	2.12646	2.36307	0.000118448	0.000280357	0.000141227
Zinc finger family protein	1.1113	0.917664	0.980582	0.00807546	0.00165458	0	6.58044	6.24965	6.76985	0	0	0
