# Supplementary material for: Transcriptome profiling of differentially expressed genes in floral buds and flowers of male sterile and fertile lines in watermelon
Source: BMC Genomics. 2015 Nov 9;16:914. doi: 10.1186/s12864-015-2186-9 (PMC4640349; doi:10.1186/s12864-015-2186-9)
Supplement: Additional file 3: — Quality control result for RNA-seq experiment. The file contains QC result of the RNA-seq experiment. (XLSX 8 kb) [file 12864_2015_2186_MOESM3_ESM.xlsx]

## Sheet: Sheet1
Sample	Yield	Read	N(%)	GC(%)	Q20(%)	Q30(%)
Mfbud	3438481342	25299088	0.006	42.87	89.79	79.77
Mfflower	4025519345	29490814	0.005	43.04	89.7	79.67
Msbud	3607451311	26232292	0.005	42.48	89.82	79.89
Msflower	3645580719	26501490	0.005	42.52	89.62	79.52
